# Supplementary material for: Generic Interpretable Reaction Condition Predictions with Open Reaction Condition Datasets and Unsupervised Learning of Reaction Center
Source: Research (Wash D C). 2023 Oct 16;6:0231. doi: 10.34133/research.0231 (PMC10578430; doi:10.34133/research.0231)
Supplement: Supplementary 1 — Supplementary Information 1: Sections S1 to S8, Figs. S1 to S16, and Tables S1 to S11. Supplementary Information 2. [file research.0231.f1.zip]

Archive with 2 entries (2 files):
- supplementary_information-revision3.docx
- ASMs Catalyst and Reagent1.xlsx
