# Supplementary material for: Generic Interpretable Reaction Condition Predictions with Open Reaction Condition Datasets and Unsupervised Learning of Reaction Center
Source: Research (Wash D C). 2023 Oct 16;6:0231. doi: 10.34133/research.0231 (PMC10578430; doi:10.34133/research.0231)
Supplement: Supplementary 1 — Supplementary Information 1: Sections S1 to S8, Figs. S1 to S16, and Tables S1 to S11. Supplementary Information 2. [file research.0231.f1.zip › ASMs Catalyst and Reagent1.xlsx]

## Sheet: ASM-Catalyst
	Br[Cu]Br	C1CCNCC1	C1COCCO1	CC(=O)O[Pd]OC(C)=O	CC(=O)O	CC(C)(C)[P]([Pd][P](C(C)(C)C)(C(C)(C)C)C(C)(C)C)(C(C)(C)C)C(C)(C)C	CC(C)O[Ti](OC(C)C)(OC(C)C)OC(C)C	CCN(CC)CC	CN(C)C=O	CN(C)c1ccncc1	Cc1cc(C)c(N2CCN(c3c(C)cc(C)cc3C)C2=[Ru](Cl)(Cl)(=Cc2ccccc2)[P](C2CCCCC2)(C2CCCCC2)C2CCCCC2)c(C)c1	Cc1ccc(S(=O)(=O)O)cc1	Cc1ccccc1[P](c1ccccc1C)(c1ccccc1C)[Pd](Cl)(Cl)[P](c1ccccc1C)(c1ccccc1C)c1ccccc1C	Cl[Cu]Cl	Cl[Cu]	Cl[Ni]Cl	Cl[Pd](Cl)([P](c1ccccc1)(c1ccccc1)c1ccccc1)[P](c1ccccc1)(c1ccccc1)c1ccccc1	Cl[Pd]Cl	Cl	Cl[Ti](Cl)(Cl)Cl	I[Cu]I	O=C(O)C(F)(F)F	O=S(=O)(O)O	O=[Ag]	O=[Cu-]	O=[Mn]=O	O=[Os](=O)(=O)=O	O=[Pt]=O	O=[Pt]	O	[Cu]Br	[Cu]I	[Cu]	[Fe]	[Ni]	[Pd]	[Pt]	[Rh]	[Ru]	[Zn]	c1ccc([PH](c2ccccc2)(c2ccccc2)[Pd-4]([PH](c2ccccc2)(c2ccccc2)c2ccccc2)([PH](c2ccccc2)(c2ccccc2)c2ccccc2)[PH](c2ccccc2)(c2ccccc2)c2ccccc2)cc1	c1ccc([P](c2ccccc2)(c2ccccc2)[Pd]([P](c2ccccc2)(c2ccccc2)c2ccccc2)([P](c2ccccc2)(c2ccccc2)c2ccccc2)[P](c2ccccc2)(c2ccccc2)c2ccccc2)cc1
*CCl	0	0	0	0	0	0	0	0	0.0069897	0.00574075	0	0	0	0	0	0	0.00847017	0	0	0.0126121	0	0	0.0117616	0	0	0	0	0.0062619	0.0164796	0	0	0.00921448	0	0.00573521	0.0062361	0.00718642	0	0	0	0.00774489	0	0.0103481
*CBr	0.0182136	0	0	0	0	0	0	0	0	0.00930877	0	0.00990122	0	0	0.0162906	0	0.0133119	0	0	0	0	0	0	0.0111584	0	0	0	0	0	0	0.0105896	0.00949739	0.00752115	0.009603	0	0.0101115	0	0	0	0.0129419	0	0.0097879
*c1ccc([N+](=O)[O-])cc1	0	0.00733532	0	0	0	0	0	0	0.00715629	0.00597462	0	0	0	0	0	0	0.00909583	0	0.00614485	0.00749005	0	0	0	0	0	0	0	0.0121099	0	0	0	0.0102224	0.0102033	0.0115244	0.0124479	0.0134176	0.0134003	0	0	0.00938251	0	0.00797145
*c1ccc(Br)cc1	0	0.00753636	0.00611049	0.015595	0	0	0	0.00863882	0.00581386	0.00713726	0	0.0105957	0	0.00726174	0	0	0.00805144	0	0	0.0103277	0.0142983	0	0.00796053	0.00797074	0.017703	0	0.00892861	0.00799057	0	0	0.0140455	0.0128442	0.0125839	0.0113134	0.0123169	0.0138405	0.0108199	0	0	0.0102082	0	0.00791925
*c1cccnc1	0	0.0075055	0.00600111	0	0.0072868	0	0	0.00969219	0.0075332	0.00593804	0.00766454	0.0081419	0	0	0	0.00900132	0.00737579	0.00611985	0.0120431	0.00700801	0.0113963	0.0221697	0.00716099	0	0	0.0090432	0.00782606	0.0113892	0.0105199	0	0.0222308	0.0099124	0.0110872	0.00945215	0.00895464	0.0091632	0.00912132	0	0	0.00781074	0.00631223	0.00790961
*c1ccc(*)cn1	0	0.00645227	0.00601792	0	0.00803884	0	0	0.00969219	0.00741448	0.00575847	0.00779935	0	0	0	0	0.00900132	0.00791538	0	0.0128605	0.00790192	0.0124918	0	0.00584111	0	0	0.00836589	0.00852748	0.0108023	0.00723765	0	0	0.00971277	0.0111302	0.00982245	0.00897936	0.00900694	0.00914021	0	0	0.00765676	0.00631223	0.00777293
*c1ccccn1	0	0.0068111	0.00601792	0	0.00874454	0	0	0.00918222	0.00731904	0.0062694	0.00793416	0.00723959	0	0	0	0.00900132	0.00818634	0	0.00961533	0.00900855	0.0125694	0	0.00667328	0	0	0.00963638	0.00916303	0.0115463	0.0169322	0	0	0.00985057	0.0110447	0.00957267	0.00992237	0.00930831	0.00917759	0	0	0.00849432	0.00631223	0.0077065
*c1ccncc1	0	0.0116187	0.00603421	0	0.00774936	0	0	0.00811676	0.00721273	0.00838589	0	0	0	0	0	0	0.00764393	0	0.012982	0.00976925	0.0113533	0.0221697	0.00753537	0	0	0.0108643	0.00554099	0.0135563	0.0184386	0	0.0222308	0.00906376	0.0100651	0.00872547	0.0106957	0.00905893	0.00903829	0	0	0.00872099	0	0.007664
*c1cccs1	0	0.00437224	0.00573323	0	0.00529063	0	0	0	0.00771814	0.00649793	0	0	0	0	0	0	0.00650065	0	0.00360684	0.00824241	0.0112385	0	0.00560202	0	0	0.011035	0.00827308	0	0	0	0	0.00912165	0.00980012	0.00710586	0.00999055	0.0082835	0.0101831	0	0	0.00828069	0	0.00755141
*c1ccc(N)cc1	0	0.00661489	0.00750589	0.00599277	0.0066186	0	0	0.007754	0.00640787	0.0054579	0	0.0100788	0	0.00737269	0.0129184	0.00904141	0.00762616	0.0146053	0.00662508	0.00733007	0.0118649	0	0	0	0.0105546	0.0118396	0.00585842	0.00972871	0.00920763	0	0.0185719	0.00973463	0.00965511	0.00990628	0.0101892	0.0102857	0.011166	0.0254046	0	0.00856352	0.00681	0.00748458
*c1ccccc1F	0	0.00608431	0.00631586	0.00764711	0.00572777	0	0.00966631	0	0.0077324	0.00578159	0.00755974	0.0106116	0.0080124	0	0	0	0.00670777	0.0143797	0	0.00913683	0.014263	0.00708116	0.0105085	0	0	0.0111481	0.00586268	0.0102212	0	0	0	0.00934228	0.0143039	0.00969535	0.00890922	0.00924139	0	0	0	0.00940518	0.0070872	0.00741824
*c1cc(*)ccn1	0	0.0116187	0.00603421	0	0.00774935	0	0	0.00811676	0.00586124	0.00608738	0	0	0	0	0	0	0.00800605	0	0.012982	0.0103191	0.0121108	0	0.0060577	0	0	0.0100157	0.00567895	0.0103062	0.00723765	0	0	0.00965155	0.0111113	0.00876935	0.0103715	0.00860225	0.00917759	0	0	0.00854221	0	0.00735606
*B(O)O	0	0	0	0	0	0.00686003	0	0	0	0.00265809	0.0104786	0	0.0075142	0	0	0	0.00638128	0	0	0	0	0	0	0	0	0	0	0	0	0	0	0	0	0	0.00840487	0.00487569	0	0	0	0.0115176	0.00378541	0.00733987
*c1ccc(C#N)cc1	0	0	0	0	0	0	0	0	0.00626375	0.00562038	0	0	0	0	0	0	0.00854489	0	0	0	0	0	0	0	0	0.0126558	0	0.00767688	0.00942739	0	0	0.00933985	0.0123303	0.0114931	0.0118726	0.0107217	0	0	0	0.00947798	0	0.00731455
*C(=O)Cl	0	0	0	0	0	0	0	0	0.00657444	0.00752701	0	0	0	0	0	0	0	0	0	0	0	0	0	0	0	0	0	0	0	0	0	0.00950783	0	0	0	0.0062237	0	0	0	0.0135128	0	0.00723888
*c1ccc(*)c(F)c1	0	0.00573337	0.00661369	0.00764711	0.00572777	0	0	0	0.00868031	0.00569652	0	0	0.0080124	0	0	0	0.00640312	0.0143797	0	0.00899837	0.0155463	0	0.0105155	0	0	0.0115805	0.00586268	0.00963328	0	0	0	0.00897856	0.0132089	0.00926203	0.00875938	0.00876088	0	0	0	0.00983308	0.0070872	0.00720637
*c1cccc(F)c1	0	0.00633219	0.00630219	0.00764711	0.00572777	0	0.0111495	0	0.00837919	0.0056221	0.00740828	0.0149315	0.00802568	0.00529613	0	0	0.00671921	0.0143797	0.00786872	0.00873083	0.0155463	0	0.0105155	0	0	0.0109534	0.00586268	0.00837203	0.0137789	0	0	0.00920428	0.00989557	0.00951069	0.00934174	0.00940578	0	0	0	0.0103838	0.0070872	0.00718194
*c1ccnc(*)n1	0	0	0.00533906	0	0	0	0	0	0.00743412	0.00510479	0	0.00823088	0	0.0048955	0	0	0.00702235	0	0.00741612	0.00641118	0.00759517	0	0	0	0	0.0140977	0.0066672	0.00377274	0.0062642	0	0	0.00803874	0	0.0099032	0.0078779	0.00730672	0	0	0	0.00935341	0	0.00713347
*c1ccccc1Cl	0	0.00649009	0	0	0.00461664	0	0	0.00917222	0.0068862	0.0061926	0	0.00820272	0.00987621	0.0178946	0.0147303	0	0.00764226	0	0	0.00995465	0.0150162	0	0.00973042	0	0	0.0131682	0.00579481	0.00928617	0.0164692	0	0.015266	0.0101671	0.00939936	0.00983093	0.0103537	0.0099292	0.00839635	0	0	0.00808273	0	0.00711504
*c1ccc(F)cc1	0	0.00607963	0.0061935	0	0	0	0.00871148	0	0.00810499	0.0054857	0	0.0119866	0.00805617	0.00529613	0.00853479	0	0.00726768	0	0	0.00754132	0.0145098	0	0.00864989	0.00673336	0.0111428	0.0106375	0	0.00867324	0.0137789	0	0	0.0103551	0.0114636	0.0097154	0.00882946	0.00910932	0	0	0	0.00943209	0	0.00708994
*c1ccccc1	0.0177585	0.00642645	0.0063812	0.00860358	0.00625386	0	0.00959567	0.00905542	0.00633572	0.00548109	0.00888918	0.0111051	0.00824004	0.00912782	0.0142159	0.0089562	0.00712433	0.0110659	0.00705956	0.0076774	0.0125265	0.00732035	0.00817451	0.0100186	0.0115048	0.0108825	0.00762899	0.0102502	0.0117798	0.00325082	0.0158248	0.00969162	0.00997503	0.00944762	0.0100166	0.0101321	0.0095545	0.0187604	0.0194314	0.00866196	0.00725193	0.0070876
*c1ccccc1C	0.0175393	0.00605844	0.00681246	0.00821677	0.00578658	0	0.0115744	0.0117538	0.00685916	0.00528496	0.00777673	0.0106237	0.00728264	0.00785273	0.014769	0.00888052	0.00751143	0.0127361	0.00481636	0.00798831	0.0110446	0.0068451	0.00859193	0.0120772	0.00963779	0.0104819	0.00847972	0.00959539	0.0122754	0.00361323	0.0153888	0.00977936	0.00851963	0.00907009	0.0103794	0.00950486	0.00909512	0.0156316	0.0169074	0.00967141	0	0.00707714
*c1ccc(*)cc1	0	0.00670425	0.00644072	0.00883736	0.00595212	0	0.00958215	0.00833624	0.00652842	0.00546972	0	0.0102278	0.00894672	0.00986274	0.0138214	0.00865548	0.00712718	0.0105653	0.00683843	0.00754524	0.0127696	0	0.0078933	0.00952684	0.0117198	0.0101067	0.00760807	0.0094819	0.011833	0	0.0142945	0.00970393	0.0100646	0.00936965	0.00990408	0.00939052	0.00961582	0.0199357	0.0274739	0.00856951	0.00733764	0.00705703
*c1ccccc1*	0.0177585	0.00611029	0.00637101	0.00829188	0.00600529	0	0.0103305	0.00936562	0.00665121	0.00543292	0.0082245	0.0109607	0.00811004	0.00865068	0.0164315	0.00865548	0.00700708	0.0118538	0.00767557	0.00777902	0.0120162	0.00712989	0.00864151	0.0144209	0.0104855	0.0105194	0.00743653	0.0110361	0.0121091	0.00325082	0.0165522	0.0091713	0.00939396	0.00962317	0.0101911	0.00970017	0.0096515	0.0183582	0.0159458	0.00905452	0.00733764	0.00705441
*c1ccc(Cl)cc1	0	0.00615904	0	0	0.00533807	0	0	0.00917222	0.00711448	0.0054672	0	0.00824513	0.0108495	0.021162	0.013756	0.00841095	0.00762153	0.0136837	0	0.00787571	0.0148433	0	0.00907015	0	0	0.0154338	0.00750067	0.0102955	0.013962	0	0	0.00805928	0.0104851	0.00967865	0.00952766	0.00971143	0.00913415	0	0	0.00853307	0	0.00705044
*c1cccc(Cl)c1	0	0.0066742	0	0	0.00465777	0	0.0072483	0.00917222	0.00648493	0.00589294	0	0.00665575	0.010048	0.0178946	0.0147206	0.00841095	0.00751119	0.0136837	0	0.00783997	0.0150087	0	0	0	0	0.0133438	0.00651679	0.0094067	0.0125757	0	0	0.00878125	0.0103942	0.0096588	0.00990047	0.00943123	0.00867992	0	0	0.00938695	0	0.00704035
*CC#N	0	0.017073	0	0	0	0	0	0	0.00392211	0.00477633	0	0.00886248	0	0	0	0.0053107	0.00672203	0.00538956	0	0	0	0	0.00314161	0	0	0	0	0.00677	0.0142395	0	0	0.00667851	0	0.00895458	0.0134922	0.0083775	0.00672727	0	0	0.00929019	0	0.00702475
*c1ccc(F)cc1F	0	0	0.00583839	0	0	0	0	0	0.0104119	0.00606462	0	0	0.00789004	0	0	0	0.00645738	0	0	0	0	0	0	0	0	0	0	0.0108008	0	0	0	0.009382	0	0.00984891	0.00565034	0.00759351	0	0	0	0.00872497	0	0.00698615
*c1cccc(*)c1	0	0.00646827	0.0063075	0.00801914	0.00532816	0	0.00993264	0.00833624	0.00651538	0.00536482	0.00879243	0.0111264	0.0081346	0.00864238	0.0139557	0.00910656	0.00697714	0.0120066	0.0072519	0.00765668	0.0116645	0	0.00925873	0.0116241	0.0104855	0.0107625	0.00727656	0.0093208	0.0129264	0	0.0163969	0.00909898	0.00946425	0.00960459	0.0100121	0.00946731	0.00917945	0.0181247	0.01836	0.00860711	0.00733764	0.00698142
*c1ccc(*)c(C)c1	0	0.00609734	0.00727057	0.00821677	0.00568321	0	0	0.0081095	0.00650917	0.00509283	0	0.0101648	0	0.00795346	0.0125743	0.00888052	0.00758955	0.0127361	0.00493414	0.00787357	0.0101704	0	0.0101573	0.0118017	0.00958517	0.00884677	0.00833913	0.00907882	0.0137305	0	0	0.0089887	0.00777944	0.0086474	0.0102546	0.00890416	0.00875814	0.0144033	0	0.00966248	0	0.00696631
*c1ccc(C)cc1	0	0.00677006	0.00643243	0	0.00634987	0	0.00957853	0	0.00644864	0.00539852	0	0.00949541	0.00962955	0.0110769	0.0133593	0	0.00724367	0.00865313	0.00657993	0.0073937	0.0118158	0	0.00805986	0.00734367	0.0119265	0.0103106	0.00819805	0.00956295	0.0114318	0	0.0135874	0.00914426	0.00966574	0.00892133	0.00999163	0.00900145	0.00909115	0.0167469	0.024916	0.00852035	0	0.00694228
*c1ccc(O)cc1	0	0.00627592	0.00620999	0.0086261	0.0049418	0	0	0.00782815	0.0058461	0.00549823	0	0.010868	0	0.0109441	0	0	0.00761263	0.010507	0.0069167	0.0078395	0.0114394	0	0.00836618	0.0113354	0.0104159	0.00790896	0.00796454	0.00812753	0.00957886	0	0	0.00897895	0.00923965	0.0090365	0.00894467	0.00878524	0.00889934	0.0174582	0.0296014	0.00741869	0	0.00694152
*c1ccc(*)c(Cl)c1	0	0.00649009	0	0	0.00461664	0	0	0.00917222	0.00704837	0.00661232	0	0.00665575	0	0.0178946	0.0134256	0	0.00771622	0	0	0.0102785	0.0148148	0	0	0	0	0	0.00579481	0.0093164	0.0150008	0	0	0.0103835	0.00632552	0.00942788	0.00923966	0.0100046	0.00871981	0	0	0.00794707	0	0.00687578
*c1ccc(*)c(*)c1	0	0.0064902	0.00640594	0.00829188	0.00514688	0	0.00958215	0.00854488	0.00691751	0.00540662	0	0.010484	0.010202	0.0103993	0.0151696	0.00865548	0.00658324	0.0118538	0.0072814	0.00754214	0.011397	0	0.00937416	0.0144209	0.0104855	0.00934549	0.00697719	0.0100278	0.0129395	0	0.0159342	0.00892248	0.00885031	0.00939282	0.00974402	0.00924182	0.00936035	0.0181247	0	0.00875146	0.00733764	0.00685254
*n1cc(*)cn1	0	0	0.00596509	0	0.00833143	0	0	0	0.00672686	0.00551219	0	0.00728182	0	0	0.0136054	0	0.00603475	0	0.00575406	0.00915413	0.00959537	0.00970158	0	0	0	0.0104815	0.00618215	0.00878015	0	0	0	0.00816885	0.0076178	0.00731606	0.0102628	0.00805828	0	0	0	0.00703145	0	0.00684806
*c1ccc(Cl)cc1*	0	0.00643195	0	0	0.00469578	0	0	0.00917222	0.00663882	0.00554078	0	0	0.0108495	0.0178946	0.0137865	0.00841095	0.00764926	0.0136837	0	0.0074865	0.0110066	0	0	0	0	0.0176993	0.00750067	0.011643	0.0115581	0	0	0.00786029	0.00828726	0.00955522	0.0092593	0.00924813	0.00946692	0	0	0.00846889	0	0.00682233
*c1cc(*)cc(*)c1	0	0.00697233	0.00632163	0.00720091	0.00615932	0	0	0	0.0072175	0.00515316	0	0	0	0.00638389	0	0.00925692	0.00606017	0.0119798	0.00853159	0.00788218	0.00888352	0	0.00985265	0	0	0.0171484	0.00670647	0.00724576	0.0114835	0	0.0153668	0.00762575	0.00917833	0.00986088	0.00977168	0.00873661	0.00728017	0	0	0.00726906	0	0.00678234
*C(=O)CBr	0.0152482	0	0	0	0	0	0	0	0	0.0074562	0	0	0	0	0	0	0	0	0	0	0	0	0	0	0	0	0	0	0	0	0.00947444	0	0.00886609	0	0	0.00585073	0	0	0	0.0101781	0	0.00670195
*c1csc(*)n1	0	0	0	0	0.00564672	0	0	0	0.00838766	0.006678	0	0	0	0	0	0	0.00700695	0	0	0	0	0	0	0	0	0.0123364	0.00789134	0	0	0	0	0.00912425	0.00662958	0.0089186	0	0.00750881	0	0	0	0.00633029	0	0.00664205
*c1ccc(Cl)cc1Cl	0	0	0	0	0.00461233	0	0	0	0	0.00606026	0	0	0	0	0.00855064	0	0	0	0	0	0	0	0	0	0	0	0	0	0	0	0	0.0079817	0	0.00966495	0.00678952	0.0102342	0.00952393	0	0	0.00636939	0	0.00663323
*C(=O)O	0	0.00474791	0.00535977	0	0.0043563	0.0183522	0	0.0148801	0.00918848	0.00661824	0.00485468	0.00953322	0	0.0101107	0.0061909	0.00614053	0.00674449	0.00538102	0.0032332	0.00716556	0.00694026	0	0.00956124	0.00581737	0.00741102	0.00773624	0.00439959	0.00569555	0.00864987	0.002117	0.0102083	0.00560314	0.00865821	0.00712133	0.00636726	0.00526996	0.00740429	0.005759	0	0.00520812	0.00355899	0.00615721
*C(N)=O	0	0.00500071	0.00713696	0	0.0046992	0	0	0.0105726	0.00537208	0.00479959	0.004638	0	0	0.00552841	0	0.00743208	0.00640481	0.00417721	0.00464494	0.00690599	0.00536443	0	0.00801424	0.00618325	0.00543683	0.00937253	0.00560449	0.00480315	0.00647153	0.00217242	0	0.00546877	0.00581899	0.00644936	0.00629943	0.00486395	0.00742162	0.00493019	0	0.00491473	0.00377223	0.00610806
*C(*)=O	0.0141213	0.00511631	0.00674602	0	0.00538651	0.0172535	0.0100229	0.00977141	0.00706839	0.00595972	0.00513006	0.00851385	0	0.00857433	0.00673585	0.00592674	0.00634342	0.00561416	0.00400658	0.00745028	0.00470003	0.00717344	0.0081549	0.00644823	0.00537541	0.0069341	0.00527771	0.00541695	0.00750588	0.00204922	0.00990234	0.00539759	0.00783048	0.00647912	0.0060296	0.00483152	0.00677317	0.00565912	0.0251862	0.00541696	0.00383626	0.00607846
*c1noc(*)n1	0	0	0	0	0	0	0	0	0.00487697	0.00572782	0	0	0	0	0	0	0	0	0	0	0	0	0	0	0	0	0	0	0	0	0	0	0	0.0110202	0	0.00647813	0	0	0	0	0	0.00604079
*CC=C	0	0.00730662	0	0	0.00586261	0	0	0.0101919	0.00751236	0.00532941	0.00734902	0.0124757	0.0130376	0	0.0102332	0	0.00722063	0.00837271	0.00374158	0.0074316	0	0.0135426	0.00390507	0.0101516	0.00964225	0.00631404	0.00907779	0.00934528	0.0241536	0	0.0169619	0.00854177	0	0.0065487	0.00916858	0.0121821	0.0110974	0	0.0326046	0.0052924	0.00566294	0.00598037
*N*	0	0.00526627	0.005444	0.00581265	0.00629909	0	0.0072648	0.00963691	0.00582569	0.00519508	0.00565346	0.0112349	0	0.00656158	0.0105979	0.00806615	0.007056	0.00711931	0.00601307	0.00803867	0.00714498	0.0050679	0.00608625	0.00617581	0.00818869	0.0116791	0.00761215	0.00665965	0.00889302	0.002355	0.00957145	0.00627646	0.00751614	0.00978436	0.00816924	0.00710505	0.00955139	0.00678598	0	0.00626668	0.00324338	0.00597653
*c1ccc(Cl)c(Cl)c1	0	0	0	0	0	0	0	0	0.00895249	0.00705036	0	0.0062983	0	0	0	0	0.00828771	0	0	0	0.0182271	0	0	0	0	0	0	0.00930659	0	0	0	0.00832449	0.00651281	0.00850329	0.0088098	0.0104515	0	0	0	0	0	0.00588224
*S(=O)(=O)c1ccc(*)cc1	0	0	0	0	0	0	0	0	0.00590486	0.005213	0	0.0042789	0.00634245	0	0.0138478	0	0.00463094	0	0.00658219	0	0	0	0	0.00500931	0	0.00850274	0.00720285	0.00739432	0	0	0	0.00366359	0	0.0065848	0.00715465	0.00747566	0	0	0	0.00567175	0	0.0058468
*OS(C)(=O)=O	0	0	0	0	0	0	0	0	0.00359143	0.00426177	0	0	0	0	0	0	0.00510503	0	0	0	0	0	0	0	0	0	0	0	0	0	0	0	0	0	0	0.00557898	0	0	0	0.00403259	0	0.00577817
*C(C)=O	0.0154382	0.00576154	0.00805004	0	0.00584183	0	0.00935656	0.00706319	0.00666189	0.00551984	0.00614272	0.00883022	0	0.0128504	0.00746863	0.00554488	0.0061906	0.00656425	0.00508899	0.00810175	0.00687104	0.00707855	0.00900741	0.00675121	0.00531192	0.00745567	0.00503015	0.00667113	0.00859534	0.00208765	0.00957264	0.00582081	0.00710736	0.00640308	0.00702552	0.00520863	0.00765232	0.0069004	0.0249818	0.00583005	0	0.00574476
*CC(=O)O	0	0.00751193	0	0	0.00394411	0	0	0	0.00844217	0.00600627	0	0.00993715	0	0.0122863	0.00709833	0.0057309	0.00533929	0.00563083	0	0.0106612	0.0113292	0	0.00998776	0.00592785	0.00761148	0	0.0034831	0.00709617	0.00799493	0.00227606	0.00720191	0.00631359	0.00835888	0.00654407	0.00745964	0.00528089	0.007333	0.00622611	0	0.00546095	0	0.0056921
*O*	0	0.00569526	0.00545534	0.0076643	0.00455527	0.0134072	0.00628654	0.00698513	0.00611603	0.0055893	0.00630204	0.0101514	0.0052057	0.0126049	0.00773985	0.00634942	0.00630032	0.00537802	0.00482117	0.00882315	0.00655911	0.0126367	0.0081234	0.00640015	0.00807952	0.00763535	0.00583235	0.00578343	0.00920043	0.00319276	0.00964286	0.00619838	0.00855653	0.00770012	0.00709447	0.00618911	0.00597158	0.00503656	0	0.00566491	0.00298776	0.00567453
*OC	0	0.00553124	0.00552165	0.00731809	0.00491036	0.0127344	0.00771012	0.00957295	0.00614001	0.00545	0.00654122	0.0108308	0.00527581	0.0132543	0.00751752	0.00619397	0.00634071	0.00633426	0.00490682	0.00838375	0.00672744	0.0123078	0.00785253	0.00626979	0.00902532	0.00775467	0.00576566	0.00600989	0.0086214	0.00306921	0.00964659	0.00632308	0.00820737	0.00765733	0.00697563	0.00635934	0.00609865	0.00551283	0	0.00558481	0.00303167	0.00566131
*N(*)*	0	0.00561465	0.00530339	0.00618388	0.00638882	0	0	0.00879553	0.00672088	0.00493137	0	0	0	0	0.0117275	0	0.00681469	0.00521356	0.00553915	0.00768043	0.00695707	0.00457335	0.00558797	0.00586213	0.00867086	0.0105671	0.00902241	0.0056435	0.00833027	0	0	0.00624473	0.0069889	0.00693938	0.00720732	0.00629649	0.00602616	0.00748874	0	0.00542377	0.00324338	0.00555667
*C(=O)C(F)(F)F	0	0	0	0	0	0	0	0	0.0094459	0.0065277	0	0	0	0	0	0	0.00614499	0	0.00440684	0	0	0	0.00697346	0.00662021	0	0	0	0.00460544	0	0	0	0.00473585	0	0.00415515	0.00353127	0.00437567	0	0	0	0	0	0.00554907
*NC	0	0.00524723	0.00521594	0.00523715	0.00650469	0	0.00801413	0.0100228	0.00555457	0.00494871	0.0051314	0.0146612	0	0.00583903	0.00894894	0.0083544	0.00602401	0.00444734	0.00575526	0.00789714	0.00610438	0.00575317	0.00623279	0.00632677	0.00690501	0.0107962	0.0077688	0.00711917	0.00898411	0.0020363	0	0.00582623	0.00727103	0.00685308	0.00746151	0.00604013	0.0070248	0.00655399	0	0.00553938	0.00337527	0.00541545
*C(=O)C*	0.0154547	0.00568764	0.00711422	0	0.00519599	0	0.00903409	0.00829814	0.00631418	0.00514168	0.00529511	0.00831446	0	0.0132042	0.00661481	0.00554488	0.00507179	0.0060761	0.00485767	0.00799485	0.00812696	0.00598614	0.00802126	0.00603966	0.00550897	0.00611076	0.00422535	0.00617208	0.00809918	0.00203188	0.00725668	0.00582983	0.00754734	0.00559635	0.00688233	0.00475694	0.00706626	0.00673968	0.0249818	0.00609087	0	0.00540907
*CN	0	0.00497795	0.00549414	0.00464815	0.00597458	0	0.00801413	0.00995437	0.00525482	0.00476549	0.00508552	0.00922371	0	0.00583903	0.00880504	0.00830736	0.00556929	0.00439714	0.00634324	0.00789113	0.00620619	0.00514663	0.00643315	0.00687223	0.00764221	0.00964416	0.0067342	0.00789872	0.00947656	0.00220159	0	0.00571481	0.00677808	0.00642933	0.0076017	0.00578342	0.00690444	0.00671336	0	0.00552521	0.0033094	0.00539769
*SC	0	0.00445388	0.00608055	0	0.00636834	0	0.00618676	0.00837118	0.00510497	0.00464689	0	0.00794749	0	0	0	0	0.00519919	0.00946718	0	0.00792688	0	0	0.00606932	0	0	0	0.00675441	0.00585829	0	0	0	0.00576615	0.00739746	0.00684585	0.00678911	0.00586843	0.00486939	0.00468358	0	0.00589321	0.00191728	0.00524439
*OC(F)(F)F	0	0	0	0	0.00477736	0	0	0.00576548	0.00353995	0.00832923	0	0	0	0	0.00440711	0	0.00322481	0	0	0.0079233	0	0	0.00408996	0.00400926	0	0	0	0	0	0	0	0.00725739	0	0.00808432	0	0.00510127	0	0	0	0	0	0.00517786
*CO	0	0.00451877	0.00541808	0.00595421	0.00447101	0.0094908	0	0.00946731	0.00718135	0.00558563	0.00598948	0.0101803	0.00526714	0.00749836	0.00655138	0.00672908	0.00567627	0.0065589	0.00452148	0.00835153	0.00707954	0.0114651	0.00809314	0.00642677	0.00897799	0.0112804	0.00539644	0.00635113	0.00867128	0.00284137	0.00967838	0.00609475	0.00863252	0.00656231	0.00693342	0.00586268	0.00679166	0.00762924	0.00939907	0.00563509	0.003172	0.00512096
*C*	0.0165384	0.00529862	0.00553629	0.00467267	0.00551209	0.0078959	0.00775337	0.0101859	0.00577529	0.00475798	0.00607001	0.00979265	0.0049754	0.00661725	0.00739529	0.00708876	0.00602268	0.00714292	0.00604717	0.00705924	0.00644086	0.00757794	0.00719914	0.00631232	0.00735891	0.00929803	0.00540665	0.00870779	0.0112933	0.00264302	0.0102959	0.00612304	0.00774049	0.00563764	0.00761078	0.00624358	0.00635606	0.0101491	0.00978469	0.00638914	0.00315433	0.00507214
*OC*	0	0.00454849	0.00546477	0.00595421	0.00447291	0.0094908	0	0.00979255	0.00552805	0.00542617	0.00598948	0.0112174	0.00526714	0.00699553	0.00672371	0.00656109	0.00560949	0.00652638	0.00402122	0.00842163	0.00660441	0.0120768	0.00669463	0.00576657	0.00897799	0.00772991	0.00548956	0.0059305	0.00668306	0.00294933	0.00911861	0.00581662	0.00804241	0.00658401	0.00644724	0.00576476	0.00564916	0.00673205	0	0.00544054	0.00301177	0.00506768
*C(=O)CC*	0.0168946	0.00521198	0.00708736	0	0.00513103	0	0.00615134	0.00429493	0.00598608	0.00497072	0	0.00702816	0	0	0.0072389	0.005487	0.00480395	0.00766353	0.00703785	0.00698782	0.00637098	0.00571814	0.00618826	0.00598705	0.00523462	0.00698705	0.0042908	0.00816136	0.00952802	0.00233364	0.00738479	0.00625564	0.00528217	0.00492295	0.00723765	0.00539978	0.00904876	0.00751164	0	0.00662741	0	0.00504843
*C(F)(F)F	0.0136315	0.00496775	0.00670549	0	0.00498272	0	0	0.00626514	0.00650931	0.00422051	0	0	0.00545173	0	0.00424059	0	0.00621253	0	0.00448423	0.00683046	0.00605969	0.0074005	0.00589695	0.00511357	0	0.00441539	0.00319808	0.00529829	0.00440205	0	0	0.00655692	0.00775459	0.00445992	0.00824253	0.00461353	0.00230807	0.0100079	0	0.00611448	0	0.00501804
*N(*)C	0	0.00535853	0.00513157	0.00535391	0.00695772	0	0	0.00876993	0.00628929	0.00478134	0	0	0	0	0.00953316	0	0.0057167	0.00415951	0.00588579	0.00763321	0.00622074	0.00552962	0.0058438	0.00620824	0.00669705	0.0102387	0.00890576	0.0064412	0.00831613	0	0	0.00577602	0.00675252	0.00638468	0.00727332	0.00614561	0.00503038	0.00693873	0	0.00529176	0.00338863	0.00501631
*CC	0.0171386	0.00540394	0.00550806	0.00484314	0.00549613	0.00635743	0.00723009	0.00959929	0.00541343	0.00475036	0.00697992	0.00979079	0.00478078	0.00661481	0.00798589	0.00750045	0.00603009	0.0076054	0.00629098	0.00687245	0.00607153	0.00765312	0.00735494	0.00645418	0.00722834	0.00882385	0.00569568	0.00937981	0.0119429	0.0028689	0.0102426	0.00629974	0.0078645	0.00562378	0.00769444	0.00639218	0.00676919	0.0106123	0.0105884	0.00645639	0.00318279	0.00501577
*N(C)C	0	0.00519709	0.00508884	0.0051199	0.00679644	0	0	0.00907398	0.00613923	0.0048275	0	0	0	0	0.00841636	0	0.00527375	0.00438383	0.00588354	0.00764383	0.00551373	0.00517356	0.00636572	0.00606533	0.00728933	0.00994385	0.00864782	0.00615154	0.00859877	0	0	0.0056813	0.0074281	0.00633218	0.00724794	0.0061838	0.00568526	0.00717878	0	0.00534343	0.00341033	0.00499117
*CCO	0	0.00595972	0.00551173	0.00556927	0.00411583	0.0062342	0	0.00697821	0.00661462	0.00478481	0.00897065	0.0106077	0.00510785	0.00802875	0.0071321	0.00587563	0.00494536	0.00772597	0.00378689	0.00745971	0.0087759	0.0107444	0.00882288	0.00668071	0.00807019	0.00705076	0.00568936	0.00834998	0.00864974	0.00257687	0.00731242	0.00636676	0.00831146	0.00590141	0.00715159	0.00579917	0.00814595	0.00776721	0.00965898	0.00613105	0.00313792	0.00492085
*CCC	0.0184838	0.00579251	0.00560916	0.00459221	0.00539514	0.00633597	0.00722236	0.00708669	0.00503569	0.00434532	0.00814423	0.00919247	0.00478926	0.00634252	0.00704412	0.00742556	0.0058454	0.00833725	0.00658662	0.00644937	0.00720701	0.00645621	0.00615911	0.00584554	0.00766998	0.00895691	0.00491233	0.0105304	0.0123059	0.00294609	0.00844741	0.00623332	0.00684004	0.00512436	0.00755321	0.00657869	0.00736553	0.0112455	0.0103795	0.00685153	0.00305869	0.0049115
*C(C)(C)C	0	0.00492316	0.00481177	0	0.00453117	0.00639834	0.00631483	0.00716741	0.00490123	0.00492645	0.00758244	0.00748644	0	0	0.00806818	0.00741431	0.00552094	0.00784612	0.00753367	0.00603301	0.00680326	0.0105618	0.00663554	0.00557426	0	0.00979692	0.0042777	0.00795821	0.0129327	0.00326097	0.0150809	0.00656311	0.00877999	0.00509764	0.00785955	0.00620055	0.00526721	0.00850201	0	0.00679334	0.00296899	0.00489429
*CCN	0	0.00492584	0.00521743	0.00494943	0.00605142	0	0.00793757	0.00882222	0.0051333	0.00457049	0.00538943	0.00787809	0	0	0.00754957	0.00808593	0.00493971	0.00554504	0.00571317	0.00837396	0.00612599	0.0054324	0.00734724	0.00663118	0.00716989	0.00915622	0.00626215	0.00873961	0.0104115	0.00224221	0	0.00550426	0.00725139	0.00594909	0.00768637	0.00579416	0.00688658	0.00765405	0	0.0056467	0.00327626	0.00488982
*CC*	0.0178851	0.00552114	0.00536484	0.00477704	0.00538849	0.00622965	0.00768154	0.00867055	0.00522087	0.00429026	0.00758111	0.00920128	0.00474843	0.00619054	0.0072892	0.00697128	0.00575782	0.00832994	0.00620401	0.0066055	0.0060482	0.00645447	0.00703177	0.00587799	0.00733794	0.00858883	0.00494088	0.010103	0.0118329	0.00251784	0.00848865	0.00601549	0.00713018	0.00520394	0.00739104	0.00631014	0.0072421	0.010807	0.00996114	0.00683148	0.00303801	0.0048318
*C(=O)[C@@H](*)C*	0.0168325	0	0	0	0.00307039	0	0	0	0.00578809	0.00500336	0	0.00496	0	0	0.0072389	0	0.00405436	0	0.00711559	0.00866365	0.00929424	0.00516341	0.00753355	0.00653043	0.00644021	0.00600577	0.00277374	0.00858656	0.00841005	0.00230662	0.00732429	0.00707604	0.00505939	0.00500865	0.00720296	0.00516397	0.00893135	0.00722833	0	0.0056614	0	0.00482518
*C(C)C	0.0167114	0.00489767	0.00513637	0.00458933	0.00459988	0.00639254	0.00639212	0.00882796	0.00508989	0.00477221	0.0073176	0.00912712	0.00478926	0.00391978	0.00731442	0.00742014	0.00536937	0.00763918	0.00721308	0.0061644	0.00698103	0.00843427	0.0065874	0.00593261	0.00621292	0.00891239	0.00438103	0.00863302	0.0121171	0.00310466	0.012506	0.00642645	0.00886716	0.00519876	0.00779459	0.00623441	0.0059494	0.00970561	0.009737	0.00674838	0.00312248	0.00482253
*C(*)(*)*	0.016335	0.00489523	0.00493414	0.0044869	0.00504603	0.00622965	0.0072289	0.00994595	0.00568022	0.00464778	0.0057608	0.0093065	0.00554375	0	0.0067089	0.00707032	0.00548454	0.00656785	0.00627685	0.00564012	0.00803475	0.00784431	0.0065358	0.00523904	0	0.0073533	0.00378475	0.0075382	0.0111879	0.00293346	0.0152763	0.00610742	0.00767969	0.00499425	0.00797268	0.00578762	0.00458681	0.00827494	0	0.00711404	0.00262298	0.00477974
*C(*)*	0.016397	0.00500422	0.00497243	0.0044869	0.00490001	0.00622965	0.00729028	0.0101965	0.00556561	0.00453511	0.00563876	0.00922273	0.00503386	0.00361157	0.006475	0.00699724	0.00541386	0.00685779	0.00642283	0.00641982	0.008174	0.00767263	0.00593516	0.00564115	0.00658391	0.00753445	0.00389074	0.00797476	0.0108091	0.00273783	0.0128961	0.00610583	0.00770345	0.00509715	0.00774536	0.00582617	0.00531857	0.00939159	0.0085551	0.00685312	0.00277891	0.00475964
*C(*)C	0.0171245	0.00486466	0.00501534	0.00483824	0.00463719	0.00636865	0.00676627	0.0100818	0.00521486	0.00470841	0.00682284	0.00951252	0.00415093	0.00390677	0.0073286	0.00742025	0.0054798	0.00739153	0.00652836	0.00614198	0.00707428	0.00732676	0.00617637	0.00598649	0.00630974	0.00851624	0.0042104	0.00848989	0.0120045	0.00320454	0.0127292	0.00622518	0.00799878	0.00509747	0.00765475	0.00610107	0.00586444	0.0098185	0.00973177	0.00699159	0.00291254	0.00475036
*CCCC	0.0175703	0.00526398	0.00529898	0.00460257	0.00490516	0	0	0.00544137	0.0049182	0.00421385	0.0071345	0.00889362	0	0	0.00679656	0.00768564	0.00562244	0.00796715	0.00619849	0.00675715	0.0077267	0.00639926	0.00667283	0.00503767	0.00893664	0.00932103	0.00429008	0.0109648	0.0128346	0.00285002	0.00853111	0.00627695	0.0076061	0.00485069	0.00716449	0.00663171	0.00710534	0.0113182	0.00932041	0.00687016	0.00294811	0.00466941
*S*	0	0.00333396	0.00557286	0	0.0055314	0	0.00494556	0.00588557	0.00507979	0.00453092	0	0.00584169	0.00155689	0	0.00642886	0	0.00385367	0.0118573	0.00389542	0.00526957	0	0	0.00540163	0.00229351	0.00724405	0.00524981	0.00570503	0.00494264	0	0	0	0.00478301	0.00712019	0.00582875	0.00591035	0.00476585	0.00414913	0.00419177	0	0.00469717	0.00231505	0.00464716
*CC(C)C	0	0.00711777	0.00481177	0	0.00642769	0.00639834	0	0.00664291	0.00489895	0.00405173	0.009878	0.00761447	0	0	0.00704487	0.00665548	0.0051148	0.00831177	0.00685701	0.00562329	0.00694084	0.00663799	0.00534802	0.00342154	0	0.0110809	0.00319322	0.0106499	0.0125762	0.00375514	0	0.0068821	0.00378583	0.0053434	0.00749842	0.00660724	0.00647115	0.00974738	0.00905818	0.00738418	0.00289526	0.00464514
*C1CC1	0	0	0.00626812	0	0.0128375	0	0	0	0.00592556	0.00446934	0	0	0	0	0	0	0.00544455	0	0	0.00890975	0.00754829	0	0.00458335	0	0	0	0.00634036	0	0.0161354	0	0	0.00649197	0	0.00483583	0.00525299	0.00660929	0	0.0133487	0	0.00657297	0	0.00464206
*CCC*	0.0184879	0.00528641	0.00536092	0.00457563	0.00476845	0	0.00736203	0.00619262	0.00494316	0.00414289	0.00757761	0.00874865	0.00478926	0	0.00703453	0.00727401	0.00552894	0.00812728	0.00628451	0.00651835	0.00724922	0.00613139	0.00633779	0.00532382	0.0083828	0.00824285	0.0042735	0.010832	0.0125509	0.00260578	0.00839354	0.00608782	0.00689394	0.0048379	0.00715233	0.00647596	0.00721102	0.0111499	0.0093788	0.00689438	0.00298524	0.0046182
*S(C)(=O)=O	0	0.00341311	0.00470493	0	0.00623824	0	0	0	0.00433233	0.0045188	0	0.00463507	0	0	0	0	0.00394449	0	0	0.00445901	0	0	0	0	0	0	0.00679194	0.00552037	0	0	0	0.00522544	0	0.00548375	0.00420501	0.00506451	0.0037206	0.00471306	0	0.00358851	0.0018453	0.0045834
*N1CCOCC1	0	0.00567123	0.0055401	0	0.0108899	0	0	0	0.0042561	0.00467856	0	0	0	0	0	0	0.00482977	0	0.00415337	0	0	0	0	0.00580103	0	0.00675878	0.0100365	0.00828744	0	0	0	0.00556323	0	0.00657878	0.00550287	0.00638523	0	0	0	0.00325471	0.00329574	0.00455293
*C1CCNCC1	0	0.00475172	0.00457989	0.00473349	0.00594341	0	0	0	0.00492013	0.00382478	0	0	0	0	0.00680513	0	0.00518218	0	0	0.00385461	0	0	0	0.00627701	0	0	0.00684357	0.012878	0.013208	0	0	0.00537817	0.00791397	0.00499108	0.00783958	0.00642087	0	0	0	0.00598636	0	0.00442475
*N1CCN(C)CC1	0	0.00483261	0.00481971	0	0.00713307	0	0	0	0	0.00408017	0	0	0	0	0	0	0.00385511	0	0	0.0102976	0	0	0	0	0	0	0	0	0	0	0	0.00510484	0	0.00529192	0.00717998	0.00634368	0	0	0	0.00604946	0	0.0044117
*N1CCNCC1	0	0.00482897	0.00462957	0	0.00715623	0	0	0	0	0.00453008	0	0	0	0	0	0	0.00373485	0	0	0.00887989	0	0	0	0	0	0	0	0	0	0	0	0.00523941	0	0.0051846	0.00769666	0.00630281	0	0	0	0.00605288	0	0.00439372
*N1CCN(*)CC1	0	0.00491179	0.00462957	0	0.00710062	0	0	0	0	0.00443301	0	0	0	0	0	0	0.00373485	0	0	0.0105719	0	0	0	0	0	0	0	0	0	0	0	0.00520657	0	0.0051846	0.00713619	0.00629269	0	0	0	0.00598225	0	0.00438552
*C1CCCCO1	0	0.00469203	0	0	0	0	0	0	0	0.0032146	0	0	0	0	0	0	0.00358681	0	0.00374085	0	0	0.0123858	0	0.00356119	0	0.00793545	0	0	0	0	0	0.00436527	0	0	0.00583584	0.00430664	0	0	0	0.0076598	0	0.00433681
*N1CCCCC1	0	0.00475171	0.00457989	0.00492584	0.00646138	0	0	0.00298066	0.00492013	0.00409542	0	0	0	0	0.00680513	0	0.00518218	0	0	0.00385461	0	0	0	0.0059342	0	0.00964016	0.00490212	0.00797006	0.0149587	0	0	0.00606176	0.00791397	0.00520444	0.00745888	0.00659823	0	0	0	0.00661236	0	0.00432903
*N1CCCC1	0	0.00391563	0.00699205	0	0.00572938	0	0	0	0.00593748	0.00432312	0	0	0	0	0	0	0.00466782	0	0.00361665	0.0122124	0.00664145	0.00534334	0	0.00716053	0	0.0090138	0.00493739	0	0	0	0	0.00602375	0	0.00538008	0.00897326	0.00656574	0	0.00644053	0	0.00533109	0	0.00426297
*CCCC*	0.0175984	0.00538969	0.00509134	0.00464184	0.0039675	0	0	0.0048546	0.00494571	0.00393506	0.00695644	0.00868046	0	0	0.00600841	0.00741518	0.00502671	0.00899936	0.00563626	0.00650498	0.00818848	0.00583306	0.00685275	0.00410785	0.00956925	0.00997596	0.00362245	0.0112172	0.0126247	0.0026446	0.00838347	0.00622343	0.00716717	0.00466025	0.00671643	0.00642852	0.00674052	0.0112958	0.00911009	0.00693527	0.00279038	0.00422055
*CC(F)(F)F	0	0	0	0	0	0	0	0.00851863	0.00526383	0.004716	0	0	0	0	0	0	0.00683339	0	0.00449803	0.00554965	0	0	0.00763106	0.00695915	0	0.00508086	0.00197865	0.00701808	0	0	0	0.0064573	0.00512622	0.0046946	0.00625616	0.00462585	0	0.00942619	0	0.00679764	0	0.00419886
*N1CCC(*)CC1	0	0.00475171	0.00457989	0.00492584	0.00594079	0	0	0	0.00492013	0.0040413	0	0	0	0	0.00613223	0	0.00538841	0	0	0.00385461	0	0	0	0.00627701	0	0	0.00684357	0.0092062	0	0	0	0.00600224	0.00791397	0.00499108	0.00776578	0.00623458	0	0	0	0.00608212	0	0.00415497
*C1CCOCC1	0	0.00469203	0	0	0	0	0	0.00518893	0	0.0038781	0	0	0	0	0	0	0.00376519	0	0	0.00577795	0	0	0.00500809	0	0	0	0	0	0	0	0	0.00600616	0	0.00526922	0.00686715	0.00527378	0.00639955	0	0	0	0	0.00409675
*O[Si](C)(C)C(C)(C)C	0	0	0	0	0.00258096	0	0	0	0	0.00427775	0	0	0	0	0	0	0.00510628	0	0	0.00470992	0	0	0	0.00576477	0	0.00693444	0	0.0101217	0	0	0	0.00572446	0	0.00696686	0.00334446	0.00489844	0	0	0	0.00471515	0	0.00408032
*C1CCCC1	0	0	0	0	0.00903779	0	0	0	0.00413109	0.00402956	0	0.00867066	0	0	0	0	0.00452425	0	0.00670002	0	0.00628162	0	0	0.00245546	0	0	0.00249476	0.0109998	0	0	0	0.00674659	0	0.00439459	0.00670695	0.00712103	0	0	0	0.00795699	0	0.00394147
*[C@H]1CC[C@H](*)CC1	0	0	0	0	0.00410369	0	0	0	0	0.00388286	0	0	0	0	0	0	0	0	0	0.00601978	0	0	0	0	0	0	0.00249795	0.00718741	0.00839015	0	0	0.00592195	0	0.00571874	0.00603078	0.00727192	0	0.0128013	0.0127794	0.00746643	0	0.0038454
*N1CC(*)C1	0	0	0	0	0	0	0	0	0	0.0038476	0	0	0	0	0	0	0	0	0	0	0	0	0	0	0	0	0	0	0	0	0	0.00428176	0	0.00575086	0.0100771	0.00532233	0	0	0	0.00445543	0	0.00377271
*C1(*)CC1	0	0	0	0	0	0	0	0	0.00606699	0.00469763	0	0	0	0	0	0	0.00455127	0	0	0	0	0	0	0	0	0	0.00634036	0	0.0161354	0	0	0.00485509	0	0.00403189	0	0.00724658	0	0	0	0.00695147	0	0.00377119
*C1CCCCC1	0	0	0	0	0.00410369	0	0	0	0.00482955	0.00426258	0	0.00913238	0	0	0.00541562	0.00812937	0.00444382	0	0	0.00909379	0	0.00504068	0.00666059	0.00437194	0	0	0.00287648	0.00977671	0.0127247	0	0.00845946	0.00595412	0.00834529	0.00392674	0.00637313	0.00640068	0.00639465	0.011478	0.00989423	0.00663291	0	0.00372442
*CC[Si](C)(C)C	0	0	0	0	0	0	0	0	0	0.00350471	0	0	0	0	0	0	0.0039476	0	0	0	0	0	0	0	0	0.00455716	0.00611001	0	0	0	0	0.0060261	0	0	0.00562464	0.00457701	0	0	0	0.00413092	0	0.00347317

## Sheet: ASM-Reagent1
	B1C2CCCC1CCC2	B	BrB(Br)Br	BrBr	Br	C(=NC1CCCCC1)=NC1CCCCC1	C1=CCCCC1	C1CCC(P(C2CCCCC2)C2CCCCC2)CC1	C1CCC2=NCCCN2CC1	C1CCNC1	C1CCNCC1	C1CCOC1	C1CC[NH2+]CC1.CC(=O)[O-]	C1CN2CCN1CC2	C1COCCN1	C1COCCO1	C1COCCOCCOCCOCCO1	C1COCCOCCOCCOCCOCCO1	CC#N	CC(=O)Cl	CC(=O)N(C)C	CC(=O)OC(C)=O	CC(=O)OI1(OC(C)=O)(OC(C)=O)OC(=O)c2ccccc21	CC(=O)O[BH-](OC(C)=O)OC(C)=O.[Na+]	CC(=O)O	CC(=O)[O-].[K+]	CC(=O)[O-].[Na+]	CC(C)(C#N)N=NC(C)(C)C#N	CC(C)(C)OC(=O)N=NC(=O)OC(C)(C)C	CC(C)(C)ON=O	CC(C)(C)O[Na]	CC(C)(C)O	CC(C)(C)[O-].[K+]	CC(C)=O	CC(C)CCON=O	CC(C)COC(=O)Cl	CC(C)C[Al+]CC(C)C.[H-]	CC(C)C[AlH]CC(C)C	CC(C)N=C=NC(C)C	CC(C)NC(C)C	CC(C)OC(=O)/N=N/C(=O)OC(C)C	CC(C)OC(=O)N=NC(=O)OC(C)C	CC(C)OC(C)C	CC(C)O	CC(C)[Mg]Cl	CC(C)[N-]C(C)C.[Li+]	CC(Cl)OC(=O)Cl	CC1(C)C2CCC1(CS(=O)(=O)O)C(=O)C2	CC1(C)CCCC(C)(C)N1
*CCl	0	0.0113922	0	0.00668156	0	0.0042551	0	0	0.00600914	0	0.00312368	0.00578299	0	0.00690002	0	0.00623022	0	0	0.0120943	0	0.00768252	0.00581654	0.00209938	0.00554088	0.0072789	0.00240786	0.00669246	0.00137235	0	0	0	0	0.00783215	0	0	0.00321127	0	0	0	0.00696581	0	0.005078	0	0.0127108	0.0125029	0.00616654	0.00712894	0	0
*B(O)O	0	0	0.00559831	0	0	0.00838618	0	0.00954656	0.00332519	0	0	0.00538951	0	0	0	0.00460325	0	0	0.00356949	0	0	0.0103492	0	0.00428511	0.00497587	0.00625754	0	0	0	0	0	0	0.00572683	0	0	0	0	0	0	0	0	0.00318038	0	0	0.00968464	0.00501155	0	0	0
*CBr	0	0.0124894	0.00736745	0	0.01167	0.0109186	0	0	0.00756692	0	0.00263232	0.0059797	0	0	0	0.00714957	0.00237405	0.00199068	0.0061359	0.013438	0.00324149	0	0.0104751	0	0.00943039	0.00519975	0.0051832	0.00420538	0	0.00639164	0	0	0.00674733	0	0	0	0	0	0	0.00615354	0.00586636	0.00671832	0	0	0	0.00608194	0	0	0
*c1ccc([N+](=O)[O-])cc1	0.00713764	0.0105769	0.0118363	0	0	0.00669568	0	0	0.00596181	0.00669504	0.00679381	0.00468512	0	0	0.0061588	0	0.00516009	0	0.0116398	0.00874785	0	0.00790818	0.0078491	0.00597778	0.0061986	0.00466509	0.00524658	0	0	0.00981857	0	0	0.00609869	0	0	0.00653539	0	0	0	0	0.0101179	0.00765023	0	0	0	0	0	0	0
*c1ccccc1	0.0080893	0.0105825	0.00955421	0.00732548	0.00766458	0.00640622	0.00558682	0.00432324	0.00719023	0.00760821	0.00735662	0.00558759	0.00626408	0.00796472	0.00559839	0.00576416	0.00722737	0.00605672	0.00582447	0.00921664	0.00802451	0.00882912	0.00770291	0.00623719	0.00709429	0.00468901	0.00729354	0.00733616	0.00627521	0.00978712	0.00768097	0.00776738	0.00816699	0.0114745	0.0125939	0.00707218	0.00870772	0.00979363	0.00638767	0.0100245	0.00831667	0.00885995	0.00694525	0.0133833	0.00820227	0.00919867	0.00794758	0.00649696	0.0121945
*c1ccc(*)cc1	0.00874808	0.0106886	0.00950678	0.00728596	0.00800209	0.00670336	0.00546634	0.00396263	0.00700855	0.00763732	0.00717907	0.00572692	0.00626408	0.0077112	0.00543901	0.00563841	0.00579917	0.00443937	0.00561944	0.00939415	0.00791847	0.00861735	0.00766058	0.00611157	0.00705128	0.00491456	0.00744821	0.00746882	0.00669524	0.010325	0.00746483	0.00806601	0.00789417	0.0116661	0.0118426	0.00661077	0.00855476	0.00768324	0.00636309	0.00985977	0.00860895	0.00882806	0.00556024	0	0.00837728	0.00904105	0.0086176	0.00647449	0.0132098
*c1ccc(N)cc1	0.00916471	0.0111978	0.00864284	0.00904804	0.00679741	0.00696124	0	0.00364284	0.00664813	0.00645523	0.00677236	0.00532613	0	0.00577662	0.00609796	0.00521853	0.00432864	0.00308674	0.00464392	0.01005	0	0.00873069	0.00743859	0.00608376	0.00690418	0.00479637	0.0089094	0.00772755	0.00579851	0.0106684	0.00741257	0	0.00681751	0	0.0156563	0.00667076	0	0.00757395	0.00605997	0.00716716	0.00909407	0.00811874	0	0	0.0080186	0.00794237	0.00898669	0.00641778	0
*c1ccccc1*	0.00916275	0.0110177	0.00989742	0.00712768	0.00768116	0.00668013	0	0.00426128	0.0071524	0.00819764	0.0075793	0.00545977	0.00626408	0.00750661	0.00624908	0.00585781	0.0067717	0.0079843	0.00648921	0.00953704	0.00806835	0.00853108	0.00759614	0.0063704	0.00728406	0.00430624	0.00746357	0.00876686	0.00626647	0.00974663	0.0077215	0.00766784	0.00801779	0.0125975	0.0129942	0.00776002	0.0105707	0.010555	0.00641662	0.00956049	0.00866287	0.00888538	0.00717608	0	0.00861714	0.00943558	0.00821275	0.00643548	0.00905152
*c1ccc(O)cc1	0.010174	0.00974687	0.00962972	0.00745283	0.00779582	0.00618539	0	0.00403881	0.00682434	0.00803387	0.00665735	0.00555996	0	0.00999778	0.00551978	0.00560576	0.00396309	0.00236133	0.00633761	0.00956017	0.00848354	0.00906787	0.0068486	0.00590667	0.00630081	0.00533573	0.00679629	0.00709024	0.00626765	0.010224	0	0	0.0065544	0.0102461	0.00570894	0.00589209	0.00769152	0.00981775	0.00491155	0.00746964	0.0089412	0.00883896	0	0	0.00746191	0.00864734	0.00997595	0.0062454	0
*c1ccc(Cl)cc1	0.00843724	0.00941014	0.00961691	0.00984911	0.00617432	0.00817112	0	0	0.00592727	0.0063101	0.00705006	0.00533358	0	0.0163061	0.00421176	0.00639691	0	0	0.00766238	0.00881917	0.00800033	0.00787818	0.00716939	0.00509385	0.00696697	0.0057955	0.0084147	0.00546729	0	0.0148871	0	0	0.0111997	0	0.0151172	0.00708228	0.00919988	0	0.00539027	0.010916	0.00891927	0.00793554	0	0	0.0100047	0.00791748	0.00841164	0	0
*c1ccc(F)cc1F	0	0.0073918	0.0104384	0	0	0.00796821	0	0	0.00553345	0	0.00649755	0.00409864	0	0.00445168	0	0.00418272	0	0	0.00405816	0	0	0.00622241	0.00544454	0.0065287	0.00730287	0.00522729	0	0	0	0	0	0	0.00533362	0	0	0.00661391	0	0	0	0	0.00483962	0.0088959	0	0	0.00848597	0.00781873	0.0065821	0	0
*c1ccccc1C	0.00900118	0.0115499	0.00951165	0.00677105	0.00712333	0.00595504	0	0.00487247	0.00647781	0.00775387	0.00745538	0.00584953	0.00625114	0.0103277	0.00536319	0.00572759	0.00531033	0	0.00641569	0.00946551	0.0139573	0.00796008	0.00761449	0.00677151	0.00709566	0.0044201	0.00712624	0.00855897	0.00491843	0.0169091	0.00789152	0.00700799	0.00743101	0.0123811	0.0112185	0.00679585	0.0106577	0.00843953	0.00595583	0.010415	0.00806914	0.00782756	0	0	0.0085336	0.00930404	0.00782644	0.00617106	0.00910875
*C(*)=O	0.00630489	0.00941822	0.00495391	0.006008	0.00674421	0.00542065	0	0.0081727	0.00503511	0.0067467	0.0048213	0.00527815	0.00394745	0.00492032	0.00464551	0.00532033	0.00327036	0.00654379	0.0045007	0.0117166	0.0081746	0.00771896	0.00552177	0.00419068	0.00446464	0.00596518	0.00658556	0.00448116	0.00325973	0.00295635	0.00819646	0.00693875	0.00546321	0.00584354	0.00573521	0.00612619	0.0123185	0.00918014	0.00422194	0.00498482	0.00384452	0.00448806	0.00228096	0.00654878	0.00543611	0.00495894	0.00619044	0.00409058	0.00518988
*c1ccc(C)cc1	0.00923785	0.0111778	0.00888091	0.00706353	0.00775969	0.00560244	0.00512305	0	0.00675064	0.00757305	0.00684551	0.00610149	0.00615095	0.00842365	0.00482868	0.00552049	0.00746314	0	0.0049409	0.00998953	0.00667955	0.00778621	0.00726319	0.00636268	0.00674924	0.00533149	0.00655739	0.00687587	0.00609419	0.00865576	0.00753665	0.00702982	0.0076496	0.0122171	0.011316	0.00606719	0.0078873	0.00734761	0.00595803	0.00985536	0.00752375	0.00832835	0	0	0.00802385	0.00905076	0.00829806	0.00582039	0.012197
*c1ccc(F)cc1	0	0.0101899	0.00873203	0.00543393	0.0069114	0.00840574	0	0.00364473	0.00590733	0.00515148	0.00680097	0.00474914	0	0.00484709	0.00427648	0.00553791	0	0	0.0058294	0.0111185	0.00505731	0.00688935	0.00761818	0.00676015	0.00719094	0.00532987	0.00857803	0	0.00633729	0.00775924	0	0	0.00794717	0	0.00798811	0.00566377	0.00513062	0	0.00671718	0.0107364	0.00759185	0.00816035	0	0	0.00883652	0.00865768	0.00714989	0	0
*c1cccc(*)c1	0.00871979	0.0111399	0.00993136	0.00670976	0.00739247	0.00691222	0	0.00408605	0.00696243	0.00805471	0.00721818	0.00512229	0.00626408	0.00780957	0.0058707	0.00587398	0.00442616	0.00542398	0.00608409	0.00918749	0.00782688	0.00859311	0.00776778	0.00633412	0.00716505	0.00463813	0.0073832	0.00867594	0.00693914	0.00928945	0.00746483	0.00806601	0.00789662	0.011669	0.0131558	0.00753027	0.0100746	0.0154779	0.00667195	0.00965772	0.00869563	0.0090803	0.00556024	0.0133833	0.00829628	0.00924788	0.0081579	0.00623831	0.018988
*c1cccnc1	0.00447345	0.0101634	0.00791969	0.0081022	0.00803726	0.00625755	0.00538511	0	0.00628283	0.0124448	0.00757302	0.00662486	0	0.00624767	0.0077498	0.00530708	0.00600784	0.00770883	0.00596326	0	0.0104063	0.00787222	0.00821964	0.00517713	0.00625818	0.00503778	0.00590711	0.00525112	0.0058895	0.00650934	0.00646385	0	0.00791594	0	0.0204895	0.00605123	0.00509854	0.0145754	0.00590983	0.0110568	0.00644329	0.00867353	0	0	0.00651908	0.00817545	0.00999778	0	0.0189018
*c1cccs1	0	0.00927275	0.00772217	0.00356842	0.00548133	0.00587428	0	0	0.00703695	0	0.00617675	0.00602147	0	0	0	0.00594644	0	0	0.00718971	0	0	0.00755663	0.00615464	0.00493226	0.00761169	0.00845246	0.00960626	0.0119347	0.00532905	0	0	0	0.00882409	0	0	0.00695623	0.00560289	0.00844345	0.00617571	0.00562034	0.00746462	0.00712848	0	0	0.00688941	0.00834372	0	0	0
*c1ccccc1F	0.00770744	0.00976446	0.00980103	0.00543393	0.00901109	0.00740685	0	0.00381278	0.00637532	0.00909436	0.00831965	0.00469474	0	0.0049131	0.00529721	0.00621586	0.0095308	0	0.00504712	0.00984565	0	0.00612087	0.00710246	0.00681084	0.00760844	0.00518708	0.00897305	0	0	0.00687472	0	0	0.00810376	0	0.00681062	0.00815372	0	0	0.0072758	0.0085205	0.00574754	0.00849082	0	0	0.00874836	0.00879741	0.00693949	0	0.00797212
*c1ccc(*)c(*)c1	0.00791369	0.01123	0.00980802	0.00588448	0.00752295	0.0073218	0	0.00395798	0.00671313	0.0081863	0.00709067	0.00513	0.00626408	0.00692862	0.00597186	0.00567315	0.00406262	0.00652591	0.00601029	0.0093072	0.00797899	0.00806575	0.00726602	0.00586774	0.00723716	0.00407907	0.00753241	0.00948421	0.0068578	0.0101468	0.00746483	0.00806601	0.00787947	0.0122482	0.0120815	0.00740433	0.0103659	0.0105082	0.00641299	0.00890663	0.00907801	0.00884495	0.00556024	0	0.00890651	0.00894409	0.00914843	0.00609725	0.0132098
*c1ccc(*)cn1	0.00447345	0.00967123	0.00773165	0.00922086	0.00797018	0.00577711	0.00500933	0	0.00628873	0.0124448	0.00830499	0.00661895	0	0.00607757	0.0077498	0.00557056	0.00480889	0.00770883	0.00642451	0	0.0104063	0.0101683	0.00800279	0.00526727	0.00601891	0.00458254	0.0059601	0.00525112	0.0058895	0	0.00576214	0	0.00766388	0	0.0204895	0.00567856	0	0.0130725	0.00594723	0.00864197	0.00642247	0.00800102	0	0	0.00625581	0.00725716	0.00999778	0	0.0189018
*c1ccccn1	0.00401874	0.00921191	0.00782226	0.00940218	0.007783	0.00638162	0.00500933	0	0.006699	0.0124448	0.00770742	0.00652437	0	0.00612541	0.007237	0.00516119	0.00604105	0.00770883	0.00634187	0	0.0117067	0.00700333	0.00820571	0.00596547	0.00608492	0.00498346	0.00643563	0.00525112	0.00590943	0.00650934	0.00683361	0	0.00778529	0.00415824	0.0204895	0.00567856	0.00509854	0.0115585	0.00602994	0.00945146	0.00630149	0.00791609	0.00602313	0	0.00693771	0.00854955	0.00908722	0.00641109	0.0189018
*c1ccccc1Cl	0.00843724	0.0110329	0.0092556	0	0.00752365	0.00780503	0	0	0.00579919	0.00524615	0.00612614	0.00433031	0	0.00590223	0.00517639	0.00631203	0	0	0.00594003	0.00881917	0.00607258	0.00782492	0.00769537	0.00504295	0.00708081	0.00520422	0.00826001	0	0.00574327	0.00896858	0.00697423	0	0.00975351	0	0.0162035	0.00716396	0.010529	0	0.00516208	0.00862983	0.00988065	0.00816346	0	0	0.0137294	0.0087804	0.00842097	0	0
*c1ccc(Br)cc1	0	0.0132399	0.0106829	0	0	0.00807013	0	0	0.00804011	0.00774085	0.00832616	0.00604954	0	0.00973005	0	0.0053503	0	0.00640752	0.00681144	0.008455	0	0.00821342	0.01059	0.00702654	0.00842329	0.00412836	0.00591574	0.00674488	0	0.0108	0	0	0.00713345	0.0126241	0.00984829	0.00720317	0	0	0.0080201	0.0121818	0.00671783	0.0119874	0.00511326	0	0.0067439	0.00884655	0.00691517	0	0
*c1ccc(*)c(C)c1	0.00852845	0.0119887	0.00940204	0.0057841	0.00726223	0.00568083	0	0.0046937	0.00605455	0.00766268	0.0067759	0.0057906	0.00625114	0.012003	0.00622941	0.0054777	0.00422727	0	0.00629155	0.00936311	0.0139573	0.00738865	0.00729992	0.00619871	0.00692786	0.00495566	0.0071267	0.00864899	0	0.0188103	0	0.00737592	0.00617041	0.012709	0.01195	0.00591692	0.00441144	0.00998605	0.00610309	0.00942712	0.00830602	0.00812891	0	0	0.00903552	0.0087412	0.00869768	0.00599507	0
*c1ccc(*)c(F)c1	0.00770744	0.0092476	0.0095835	0	0.0120625	0.00809888	0	0.00381278	0.00590275	0.00810864	0.0070108	0.00432557	0	0.0049356	0.00654641	0.00553912	0	0	0.00483135	0.00984565	0	0.0062672	0.0063799	0.00612279	0.00768074	0.00488289	0.00897305	0	0	0.00811408	0	0	0.00780674	0	0.0080177	0.00705523	0	0	0.0072758	0.00759416	0.00490164	0.00889636	0	0	0.00925137	0.00826085	0.00693949	0	0.0115839
*C1CCCCO1	0.00240415	0.00352927	0	0	0	0.00186507	0	0	0.00421344	0	0	0	0	0	0.00438952	0.00086444	0	0	0	0	0	0	0.00504624	0	0.00592811	0.00452891	0	0	0	0	0	0	0.00547497	0	0	0.00780373	0	0	0	0	0	0.00266637	0	0	0	0.00498047	0	0	0
*c1ccc(C#N)cc1	0	0.0114361	0.0094325	0	0.0122465	0.00688951	0	0	0.00975217	0.00841227	0.00560332	0	0	0	0.00399879	0.00461203	0	0	0.00438785	0	0	0.00951085	0.00773928	0.00637002	0.00635383	0	0	0.00555848	0	0	0	0	0.00804146	0	0.0116775	0	0.00798991	0.00489473	0.00606595	0	0.00950745	0.00831347	0	0	0.00631736	0.00719136	0.00786269	0	0
*S(=O)(=O)c1ccc(*)cc1	0.00544254	0.00610906	0.00774619	0	0.0107282	0.00741088	0	0	0.0074807	0	0.00458361	0.00505072	0	0.00453476	0.0057552	0.0048889	0.00524202	0	0.00389416	0.0067308	0.00748459	0.00373256	0.00646362	0.00542567	0.00517578	0.0046558	0.00583943	0.00539977	0	0.00712646	0	0	0.00783788	0	0	0.00585903	0	0.00480737	0	0.00585585	0.00596813	0.00600633	0	0	0.00465971	0.00648181	0.00626941	0	0
*c1ccc(Cl)cc1Cl	0	0.0108503	0.00762625	0	0	0.00856913	0	0	0.00590028	0	0	0	0	0	0	0.00547012	0	0	0.00577166	0	0	0.0123302	0.00777991	0.00315337	0.00469118	0	0.00657048	0	0	0.0131354	0	0	0	0	0.0105234	0	0	0	0.00419039	0	0.00856769	0.00697363	0	0	0	0.00728244	0	0	0
*c1ccncc1	0.00356403	0.00872392	0.00773311	0.00809763	0.00736411	0.00594494	0.00613667	0	0.00745719	0.0124448	0.00809286	0.00632465	0	0.00504198	0.00576631	0.00486273	0	0.00804798	0.00219671	0	0	0.00890766	0.00935009	0.00533666	0.0058282	0.00508863	0.00625363	0	0.0060187	0	0.00646385	0	0.00787407	0.00554442	0	0.00708785	0.00509854	0.0175191	0.00592825	0.0125926	0.00672766	0.00829026	0.00559054	0	0.00696962	0.00914432	0	0.00641109	0.0238371
*c1cccc(Cl)c1	0	0.0112452	0.0090389	0	0.00765228	0.00843517	0	0	0.00577805	0.00654029	0.00695944	0.00436171	0	0.0111041	0.00455029	0.00727602	0	0	0.00626151	0.00881917	0.0092578	0.00785875	0.00770746	0.00585287	0.0073877	0.00453375	0.00718513	0	0.00574327	0.00817137	0.00697423	0	0.0092322	0	0.01453	0.00729231	0.0104863	0.0200156	0.00558578	0.00911427	0.0100332	0.00830927	0	0	0.0111737	0.00759155	0.00795044	0	0
*c1cccc(F)c1	0.00770744	0.0102497	0.00972022	0.00543454	0.0085691	0.00751155	0	0.00397759	0.00591867	0.00744402	0.00734019	0.0048801	0	0.0049547	0.00654603	0.00569086	0.0042436	0	0.00605568	0.00984565	0	0.00591373	0.00699314	0.00666455	0.00726504	0.00499057	0.00843628	0	0.00633729	0.00780007	0	0	0.00818013	0	0.0080177	0.00815372	0.0079069	0	0.00671718	0.00768172	0.0060504	0.00875743	0	0	0.0085873	0.00898761	0.00684161	0	0.0166263
*c1ccc(Cl)cc1*	0	0.0102201	0.00961891	0	0.00800557	0.00905812	0	0	0.0058146	0.00652045	0.0081558	0.00463117	0	0.0163061	0	0.00627876	0	0	0.00795082	0.00881917	0.0092578	0.00838477	0.00671989	0.00394358	0.0076264	0.00438405	0.0077159	0	0	0.0148871	0	0	0.0126184	0	0.0161969	0.00766143	0.0104863	0	0.0055869	0.00961965	0.0110778	0.00770388	0	0	0.0111737	0.0065742	0.00899278	0	0
*C(C)=O	0.00734848	0.00924389	0.00532948	0.00743133	0.0073131	0.00550289	0	0	0.00506599	0.00691401	0.00530588	0.00561572	0.00227718	0.00496707	0.00461863	0.005166	0.00321808	0.00520921	0.00350053	0.011974	0.00863412	0.00850932	0.00612942	0.00504245	0.00500814	0.00668863	0.006713	0.00439057	0.00135025	0.00330619	0	0.00553067	0.00608015	0.00594294	0.0051521	0.00627907	0.00986748	0.00840396	0.00421625	0.00638239	0.00355307	0.00484356	0.00209409	0.00748975	0.00578035	0.0068295	0.00688328	0.00424388	0.00898296
*c1cc(*)cc(*)c1	0	0.0107839	0.0100307	0.0040615	0.0065909	0.00708594	0	0.00430204	0.00665431	0.00780542	0.00688743	0.00486353	0	0.00615895	0.00587558	0.00604225	0	0	0.00437248	0	0.005631	0.00881559	0.00784255	0.00607169	0.00710437	0.00371467	0.00689762	0.00822963	0.00723147	0.00716757	0	0	0.00638436	0	0.013729	0.00577093	0	0.0167613	0.00783131	0.00895555	0.00780113	0.00912293	0	0	0.0063833	0.00895654	0.00761166	0	0.018988
*C(N)=O	0.00645099	0.00748764	0.00476176	0.00778796	0.00618059	0.0049483	0	0	0.00486518	0.00614921	0.0040851	0.00453543	0.00472901	0.00378266	0.00349654	0.00528411	0.00450031	0.00773164	0.00325603	0.00715846	0.00572524	0.00706157	0.00463019	0.00407014	0.00404887	0.00481204	0.00493641	0.00529217	0.00342706	0.0034639	0	0.00597442	0.00531019	0.00539375	0.00561848	0.00513437	0.00574643	0.00524909	0.00394529	0.00440062	0.00364316	0.00483086	0	0.00705568	0.00460546	0.00391037	0.00579994	0.00449706	0
*C(=O)O	0.00574343	0.0102745	0.00472056	0.00452281	0.00517758	0.00560002	0	0.00906236	0.00443364	0.00324697	0.00444677	0.0060612	0.00387865	0.0047461	0.00600482	0.00539521	0.00333275	0	0.00700608	0.0120456	0.0106136	0.00780503	0.00470393	0.00370874	0.00420639	0.00550554	0.00720987	0.00419852	0.0031836	0.0029527	0	0	0.00459068	0.00585725	0.0056637	0.00685672	0.0163773	0.0107864	0.00490983	0.00554993	0.00385361	0.00456383	0.00287682	0	0.00438821	0.00423621	0.00541981	0	0.0043315
*c1ccc(*)c(Cl)c1	0	0.0117644	0.00843634	0	0.00461001	0.00888789	0	0	0.00578384	0.00524615	0.00635551	0.00410779	0	0.00590223	0.0039227	0.00633251	0	0	0.00480631	0.00881917	0	0.00782492	0.00774244	0.00476011	0.0071049	0.00452818	0.0075997	0	0.00574327	0.00791992	0.00697423	0	0.0109416	0	0.0147955	0.00716396	0.0104863	0	0.00566918	0.0088237	0.0107587	0.00927126	0	0	0	0.00784257	0.00971717	0	0
*C(=O)CBr	0	0.0188061	0	0	0.00877802	0.00911956	0	0	0.00600979	0	0.00301814	0.00431397	0	0	0	0	0.00188657	0	0	0	0.00316024	0	0.0185835	0	0	0	0.00486647	0.00413688	0	0	0	0	0	0	0	0	0	0	0	0.00289145	0	0	0	0	0	0.00648253	0	0	0
*C(=O)C*	0.00734848	0.00874697	0.00519077	0.00726244	0.00650775	0.0052862	0	0	0.00494166	0.00651757	0.00489315	0.00528059	0.00235043	0.00482685	0.00426103	0.00468522	0.00354571	0.00520921	0.00263461	0.0112482	0.00910195	0.00651693	0.00602526	0.00482793	0.00468786	0.00524229	0.00534734	0.00373849	0.00135025	0.00319965	0	0.00553067	0.00562788	0.00594294	0.00535463	0.00604223	0.00881992	0.00719718	0.00372182	0.00657657	0.0028654	0.0044566	0.00209409	0.00748975	0.00552056	0.00714572	0.00615011	0.00408352	0
*c1ccnc(*)n1	0	0.00440269	0.00631408	0.00347947	0.00506273	0.00339265	0	0	0.0074294	0	0.00575892	0.0060661	0	0	0	0.0061057	0	0	0.00241794	0	0.00623042	0.00609717	0.00581483	0.00382342	0.00447945	0.00372785	0.00569977	0	0.00630431	0.00401376	0	0	0.00566967	0.00537421	0.00605116	0	0	0.0124483	0	0.00739689	0.00529069	0.00625527	0	0	0.00410576	0.0066455	0	0.00527491	0.0035371
*c1cc(*)ccn1	0.00356403	0.00670637	0.00746992	0	0.00645396	0.00503594	0	0	0.00679765	0.0124448	0.00951803	0.00666912	0	0.00571937	0	0.00488445	0	0.00804798	0.00219671	0	0	0.00782457	0.00830851	0.00577391	0.00512236	0.00459572	0.00592419	0	0.0061314	0	0.00576214	0	0.00745103	0.00415824	0	0.00677392	0.00509854	0.0145104	0.00619538	0.011197	0.00622052	0.00620736	0.00559054	0	0.00624429	0.00873017	0	0.00641109	0.0238371
*CC(=O)O	0.00702056	0.00964876	0.00471447	0.00520298	0.0066427	0.00539168	0	0	0.00523829	0.00304098	0.00486936	0.00552482	0.00234473	0.00423749	0.00490629	0.00516268	0.00162323	0	0.00487648	0.0115112	0.0122412	0.00718245	0.00513046	0.00450919	0.0045521	0.00377023	0.00594968	0.00327963	0.00127451	0	0	0	0.00465889	0	0	0.0066926	0.0101167	0.00726242	0.0044957	0.00658769	0.00285615	0.00438502	0.00251556	0	0.00540341	0.00577206	0.0040707	0	0
*c1csc(*)n1	0	0.0076142	0.00719655	0.00904452	0.00697219	0.00207266	0	0	0.00489779	0	0.00564036	0.00343612	0	0	0	0.00519432	0	0	0	0	0.00565377	0.00795232	0.00593802	0.00353522	0.00482365	0.0034559	0.00538352	0	0	0.00524616	0	0	0.00454697	0	0.00706307	0.00293663	0.0102038	0	0	0	0.00451636	0.00690025	0	0	0.00741847	0	0.00497779	0	0
*OC	0.00357712	0.00613219	0.00669173	0.00829278	0.00544669	0.00392274	0	0.00752549	0.00445143	0.00544513	0.00376288	0.00487012	0.00409048	0.00596836	0.00490306	0.00439801	0.00307045	0.00452576	0.00445555	0.00780838	0.0068273	0.00571754	0.00487295	0.00458371	0.00473398	0.00573491	0.00508666	0.00448079	0.00316794	0.00315562	0	0	0.00531714	0.00811137	0.00633333	0.0046262	0.0141809	0.009676	0.00282123	0.00515358	0.00461055	0.00548779	0.00335849	0	0.00559549	0.00481879	0.0065967	0.00348843	0.00247783
*S(C)(=O)=O	0	0.0034889	0.0055629	0.00578468	0	0.00399453	0	0	0.00517969	0	0.0032969	0.00433052	0	0	0.00318247	0.00390172	0	0	0.00394744	0	0	0.00295146	0.00325052	0.00388436	0.00359141	0.00436191	0.00370798	0.00394617	0.00315371	0	0	0	0.00418902	0	0	0.00445419	0	0.00475147	0	0.00458956	0.0053709	0.00483469	0	0	0.00355096	0.00448432	0.00421832	0.00445774	0
*CC#N	0	0.00637802	0.00551918	0	0	0.00378292	0	0	0.00831657	0	0.00582898	0.00443832	0	0.0110728	0.0034144	0.00280237	0	0	0	0	0.00435273	0.00547746	0.00341797	0.00311028	0.00510709	0.00292907	0.0053069	0	0	0	0	0	0.00766776	0	0	0	0.00377085	0.00688229	0.00319437	0.00838582	0.00450888	0	0	0	0.00342411	0.00852992	0.00328275	0	0
*O*	0.00330288	0.00571285	0.0059623	0.0106445	0.00519126	0.00375435	0	0.00839883	0.00426604	0.00543325	0.00353066	0.00492056	0.00391578	0.0058443	0.00486003	0.00441436	0.00277505	0.00346592	0.0040941	0.00774476	0.00646004	0.00532634	0.00460869	0.00425891	0.00450095	0.00576518	0.00496367	0.00419521	0.0035842	0.00477576	0	0	0.0053832	0.00793025	0.00548011	0.0044467	0.0147777	0.00989995	0.00264446	0.00514264	0.00450785	0.00545362	0.00421921	0	0.00541532	0.00459314	0.00692332	0.00388412	0.00194844
*CCO	0.00350529	0.00872046	0.00527109	0.00509886	0.00659443	0.00451107	0	0.00753707	0.00530162	0.00663916	0.00422083	0.00535371	0.00343202	0.0069096	0.00443834	0.0045084	0.00281086	0	0.00467592	0.0110553	0.00737712	0.00545383	0.00481008	0.00498735	0.00527302	0.00589187	0.00585407	0.00360433	0.00310253	0.00483387	0	0	0.006514	0.0148744	0.00591041	0.00529937	0.00994091	0.00718767	0.00395406	0.00743311	0.00422603	0.00573813	0.00244076	0.00776764	0.00657267	0.00681447	0.00560513	0.00458543	0
*c1ccc(Cl)c(Cl)c1	0	0.0121237	0.006802	0	0	0.00837915	0	0	0	0	0.00438564	0	0	0	0	0	0	0	0	0	0	0	0.00703693	0.00667125	0.00794706	0	0.00516635	0	0	0	0	0	0.01301	0	0	0	0.00969825	0	0	0.0101824	0.00491869	0.00750141	0	0	0	0.00822555	0.00724497	0	0
*C(=O)Cl	0	0	0	0	0	0	0	0	0.00447855	0	0	0.00447505	0	0.00596461	0	0	0	0	0.00574024	0	0.00937619	0.00352839	0	0	0	0	0.0116079	0	0	0	0	0	0	0	0	0	0	0	0	0	0	0	0	0	0.0115926	0.00735387	0	0	0
*CO	0.00408981	0.00807865	0.00509598	0.0119559	0.005626	0.00458261	0.00314297	0.00847236	0.00500947	0.00598012	0.00401186	0.00568631	0.00405886	0.00517784	0.00552135	0.00465818	0.00330742	0	0.00456878	0.010841	0.00848028	0.00624837	0.00522876	0.00443896	0.00491486	0.00585229	0.0056963	0.0041659	0.00429943	0.00356258	0	0	0.00581659	0.010002	0.00580449	0.00549461	0.0142331	0.009283	0.00382097	0.00577858	0.00463495	0.00593262	0.00524256	0.00841962	0.00551067	0.00511115	0.00593639	0.00363431	0.00655777
*n1cc(*)cn1	0.00530351	0.0067337	0.00615627	0	0.00613303	0.00513967	0	0.00380617	0.00626686	0	0.00565736	0.00500798	0	0	0	0.00477852	0	0	0.00467937	0	0.00416835	0.00672305	0.00711812	0.00393361	0.00424077	0.00609836	0.00525766	0	0.00507304	0.00374998	0	0	0.00708013	0	0.0052034	0	0	0.00577229	0	0.00408396	0.00678436	0.00710366	0	0	0.00609324	0.00432515	0.00425009	0	0
*OS(C)(=O)=O	0	0	0	0	0	0.00357184	0	0	0.00363581	0	0	0	0	0	0	0.00540008	0	0	0	0	0	0	0	0	0.00312601	0.0046811	0	0	0	0	0	0	0	0	0	0	0	0.00667113	0	0	0	0	0	0	0	0.00576087	0	0	0
*OC*	0.00408399	0.00618875	0.00484477	0.013815	0.00571546	0.00398367	0	0.00847236	0.00469512	0.00598035	0.00379568	0.00549489	0.00405886	0.00489254	0.0054224	0.00450306	0.00321875	0	0.0042072	0.00728334	0.00802657	0.00580244	0.00521484	0.00444864	0.00488333	0.00584699	0.00551841	0.00429824	0.00395883	0.00343372	0	0	0.00586765	0.00659737	0.00580655	0.00489896	0.0161003	0.00930194	0.00311265	0.00506324	0.00438843	0.00564234	0.00580939	0	0.00484764	0.00480937	0.0061865	0.00363431	0.00247783
*S*	0.00194252	0.00465857	0.00527498	0.00727221	0.00488221	0.00291088	0	0	0.00520603	0	0.00345317	0.00456281	0.00145551	0.0024996	0.00369661	0.00554064	0.00232874	0.00385209	0.0030367	0.0117367	0.00595371	0.00370894	0.00397287	0.00275706	0.0041922	0.00431578	0.003863	0.00493506	0.00379496	0.0050732	0	0	0.00796206	0.0106036	0.00217921	0.00473478	0.00861625	0.00685287	0	0.00465555	0.00518032	0.00511253	0	0	0.00374019	0.00451996	0.00371591	0.00420421	0
*C(=O)CC*	0.0064217	0.00814384	0.00575262	0.00861959	0.00673028	0.00520174	0	0	0.00483754	0.00657818	0.00475131	0.00517903	0.00298973	0.00438962	0.00473057	0.00472425	0.00305468	0.00475068	0.0023977	0.00980656	0.010971	0.00600606	0.00641033	0.00475448	0.00482217	0.00496771	0.00448511	0.00376761	0.00128874	0.0032586	0	0.00496272	0.00560133	0.00543987	0.00426593	0.00572513	0.00888337	0.00753879	0.00370064	0.00843632	0.00320384	0.00478296	0.00226759	0	0.00593181	0.00816959	0.00452828	0.00462105	0
*C(C)(C)C	0.00625163	0.00799061	0.00622147	0.00519338	0.00611928	0.00438636	0	0.00770025	0.00605334	0.00515624	0.00389041	0.00451922	0.00471449	0.003952	0.00544918	0.00503444	0.00364073	0	0.00348183	0.00566454	0.00293227	0.00577571	0.00688829	0.00465734	0.00568381	0.00591744	0.00493331	0.00533405	0.00463559	0	0	0.00376406	0.00647514	0	0.00338921	0.00619235	0.00717472	0.00692538	0.00424942	0.007552	0.00464793	0.0063265	0.010143	0	0.00492516	0.00838183	0.00591177	0.00554782	0
*SC	0	0.00565068	0.00510413	0.00724637	0.00607451	0.00382117	0	0	0.00509158	0	0.00445883	0.00360892	0.00308646	0	0.00427719	0.00506112	0	0.00425087	0.00426429	0.0154851	0.00636252	0.0051916	0.00449045	0.00388688	0.00480072	0.00405872	0.00479277	0.00482243	0.00353801	0.00692708	0	0	0.00433905	0	0.00478195	0.00490965	0	0.00553657	0	0.0082119	0.0038727	0.00526536	0	0	0.00466472	0.00524719	0.00470817	0.00468286	0
*CC(C)C	0.00596424	0.00839313	0.00591509	0.00608988	0.00760962	0.0035064	0	0.00770025	0.00541696	0.00579791	0.00432698	0.00532353	0.00312675	0.00353885	0.00595866	0.00513366	0.00321845	0	0.0033124	0.00637478	0.00437836	0.00499815	0.00608827	0.00467739	0.00532414	0.00598194	0.00392231	0.00511557	0	0	0	0.00376406	0.00655934	0	0.00338921	0.00571453	0.00842821	0.00717255	0.00397533	0.011729	0.00376935	0.00584515	0	0	0.00677253	0.0103021	0.00669176	0.00554782	0.00549814
*C(=O)[C@@H](*)C*	0	0.0084631	0.00574108	0.0076203	0.00645948	0.00449696	0	0	0.00409355	0	0.00330709	0.0057599	0.00298973	0	0.00509991	0.00432599	0.00305468	0	0.00239385	0.00870822	0.0104618	0.00526887	0.00527656	0.00440905	0.00482632	0.00322914	0.00394917	0.00313103	0	0	0	0	0.00502193	0.00543987	0.00426593	0.00581593	0.00866039	0.00621843	0.00425338	0.00898617	0.00322103	0.00515851	0	0	0.00588588	0.00806576	0.00691664	0	0
*CC*	0.00667113	0.0089666	0.00579355	0.00748535	0.00776706	0.00432522	0	0.0067384	0.00526413	0.00591102	0.00433847	0.00478756	0.00318249	0.00475718	0.00580917	0.00483514	0.00334655	0.00421587	0.00331735	0.0115112	0.00526804	0.00548439	0.00563592	0.00567931	0.00591213	0.00568426	0.00532985	0.00518656	0.00347194	0.00556192	0	0.00361207	0.00634604	0.00773835	0.0068762	0.00580186	0.00914805	0.00750649	0.00394196	0.00973885	0.00425536	0.00574594	0.00244831	0.00747128	0.00719304	0.00950239	0.00724351	0.00402733	0.00512748
*N1CCNCC1	0	0.00709225	0.00495564	0	0.00527212	0.00422598	0	0	0.00609497	0.00502271	0.00317116	0.00220487	0	0.00508452	0.00409403	0.00376921	0	0	0	0	0	0.0035677	0.00560317	0.00747972	0.00623916	0.00441956	0	0	0	0	0	0	0.00322699	0	0	0.00619227	0	0.00625533	0	0	0.00296214	0.00452141	0	0	0	0.00532469	0.00603875	0.00272003	0
*C(C)C	0.00564232	0.0083225	0.0060295	0.00629043	0.00670693	0.00430536	0	0.007743	0.00568576	0.00518578	0.00409099	0.00451243	0.00365954	0.0040865	0.0058122	0.00499674	0.00359184	0	0.0034112	0.00740183	0.00506506	0.00578979	0.00633527	0.00501357	0.00586908	0.00586202	0.00505953	0.00537355	0.00458405	0.00584043	0	0.00365532	0.00642816	0.00797189	0.00494367	0.00593095	0.00708945	0.00682271	0.00419138	0.00811066	0.00452941	0.00618246	0.0101296	0.0081091	0.00608232	0.00856317	0.0068967	0.00403936	0.00518837
*CCC	0.00744634	0.00878208	0.00596678	0.00792358	0.0081042	0.00434331	0	0.00757591	0.00525885	0.00586675	0.00444711	0.00472305	0.00312208	0.00481134	0.00611158	0.00501356	0.00336101	0.00422491	0.00355131	0.0116455	0.00562249	0.00544534	0.00597165	0.00567198	0.00605198	0.00578122	0.00518787	0.00534938	0.00336571	0.00549264	0	0.00384892	0.0065491	0.00735708	0.00578362	0.005884	0.00973273	0.00782152	0.00401379	0.010384	0.00435247	0.00586002	0.00249993	0.0081091	0.00746371	0.00983332	0.00728832	0.00415693	0.00561427
*CC	0.00678119	0.00885546	0.0059404	0.00743325	0.00749174	0.00453512	0	0.00760427	0.00543627	0.00576546	0.0044863	0.00470374	0.0031532	0.00470127	0.00585167	0.00490286	0.00360341	0.00424982	0.00366236	0.011224	0.00648275	0.00621057	0.00608056	0.0057541	0.00600823	0.0057175	0.00556637	0.0052782	0.00407192	0.00504916	0	0.00387944	0.00634104	0.00743778	0.00628703	0.0059151	0.00921473	0.00769944	0.00403178	0.00871282	0.00457331	0.00591978	0.00629509	0.0076182	0.00672542	0.00866888	0.00741977	0.00397885	0.00573697
*C*	0.00646168	0.00879991	0.00586304	0.0072687	0.00707322	0.00449881	0.00306333	0.00708883	0.00539036	0.00578481	0.00439249	0.00470218	0.00442482	0.00477236	0.00554729	0.00481375	0.00352775	0.00452815	0.00354933	0.0107256	0.00664284	0.00608722	0.00575793	0.00554604	0.00578792	0.00556411	0.00531411	0.00515705	0.0046598	0.00590091	0.00796759	0.00348959	0.00627696	0.00742224	0.00697703	0.00573058	0.00881915	0.00818157	0.00423597	0.00835374	0.00457683	0.00581216	0.00608682	0.00694144	0.00632774	0.00821905	0.00703471	0.00383675	0.00552626
*C(*)C	0.00556051	0.00829317	0.00588849	0.00706683	0.00621323	0.00421599	0	0.00782912	0.0058001	0.00510127	0.00421239	0.00449052	0.00351075	0.00440769	0.00562845	0.00495551	0.00357635	0	0.00326783	0.00891155	0.00450363	0.00579585	0.00606424	0.00509	0.00586475	0.00582502	0.0051416	0.00526783	0.00470858	0.00564375	0	0.00345301	0.0064804	0.00849726	0.00690605	0.00582113	0.00693647	0.00698172	0.00434474	0.00821035	0.00448976	0.00606695	0.0100502	0.00755082	0.00657289	0.0086638	0.00652773	0.00404764	0.00646522
*c1noc(*)n1	0	0	0.00568467	0	0.00359822	0	0	0	0.00331879	0	0	0	0	0.00444595	0	0.00347279	0	0	0	0	0	0.00765395	0.00493355	0.00374903	0.00374182	0	0	0	0	0	0	0	0.00329777	0	0	0.00519661	0	0	0	0	0	0.00356849	0	0	0	0	0.00218551	0	0
*N1CCN(C)CC1	0	0.007044	0.00496999	0	0.00495392	0.00392943	0	0	0.00543814	0.00459673	0.00287163	0.00200402	0	0.00452704	0.00403945	0.00388029	0	0	0	0	0	0.0042255	0.00543091	0.00849844	0.00721087	0.00434969	0	0	0	0	0	0	0.00300167	0	0	0.00616897	0	0.00622042	0	0	0.0034258	0.00453647	0	0	0	0.00531814	0.00397278	0.00267553	0
*N1CCN(*)CC1	0	0.00717846	0.00497326	0	0.00491114	0.00397009	0	0	0.00500032	0.00502271	0.00306758	0.00199155	0	0.00512814	0.00426361	0.00377573	0	0	0	0	0	0.0035677	0.00560317	0.00858268	0.00701283	0.00441956	0	0	0	0	0	0	0.00314997	0	0	0.00619227	0	0.00625533	0	0	0.00296214	0.00442213	0	0	0	0.00559774	0.00401587	0.00262645	0
*CN	0.00735873	0.00879239	0.00503708	0.0075014	0.00660586	0.00457166	0	0	0.00452363	0.00588912	0.00358124	0.00420504	0.00331736	0.00420154	0.00413541	0.00485121	0.00485384	0.00831814	0.00320847	0.0135898	0.00650022	0.0064722	0.00467255	0.00594747	0.00570213	0.00404084	0.00506903	0.00548753	0.0035009	0.00583049	0	0.00513906	0.00509298	0.00533858	0.00398796	0.00489454	0.00579463	0.00561226	0.00357499	0.00517862	0.00374263	0.00534864	0	0.0072055	0.00490121	0.00531027	0.00595491	0.00396137	0.00248071
*C(=O)C(F)(F)F	0	0.00519875	0.00587529	0	0	0.00365941	0	0	0	0	0.0040371	0	0	0	0	0	0	0	0	0	0	0	0.00684443	0.004426	0.00461835	0.00282861	0.00370512	0	0	0	0	0	0	0	0	0	0	0	0	0	0.00335697	0.00173061	0	0	0	0.00626135	0	0.00277073	0
*NC	0.00737932	0.0085914	0.0051541	0.00716169	0.00603293	0.00479184	0	0	0.00476166	0.00603857	0.00361654	0.00436024	0.00308364	0.00461413	0.00371549	0.00433439	0.00511952	0.00831814	0.00375456	0.0136672	0.00926773	0.00654363	0.00495071	0.00634833	0.00598794	0.00402168	0.00485936	0.00594507	0.00321912	0.00497261	0	0.00432704	0.0051173	0.00611605	0.00449936	0.00504654	0.00595438	0.00539217	0.00359372	0.00496062	0.00395926	0.00543807	0	0.00702229	0.00513436	0.00540288	0.00549154	0.00365761	0.00372398
*C(*)*	0.00569416	0.00819452	0.00600119	0.00740791	0.00615064	0.00418512	0	0.0067384	0.00575345	0.00563122	0.00423009	0.00458182	0.00540572	0.00452633	0.00529417	0.00482299	0.00340777	0	0.00288481	0.00825509	0.00426521	0.00568956	0.00572229	0.0048759	0.00560801	0.00567401	0.00470804	0.00511868	0.00561873	0.00665505	0	0.00264506	0.00659775	0.00884225	0.00869174	0.00556663	0.00600768	0.00772653	0.00475761	0.00820511	0.00453819	0.00605436	0.0100475	0.00646367	0.00599205	0.00834175	0.0064668	0.00356273	0.00592833
*C(*)(*)*	0.00632908	0.00801764	0.00612125	0.00745424	0.00556629	0.00418794	0	0.0067384	0.00600087	0.00552418	0.0043814	0.00459976	0.00574043	0.00440129	0.00483644	0.00483506	0.00345206	0	0.00295973	0.00611565	0.00269915	0.0056808	0.00600994	0.00468267	0.0055467	0.00570542	0.00452699	0.00503413	0.0060136	0.00670232	0	0.0020525	0.00686294	0	0.00937042	0.0056619	0.00598128	0.00792543	0.00503852	0.00775587	0.00488335	0.00612959	0.0100475	0.00646367	0.0060178	0.00825084	0.00637027	0.00399745	0.0123664
*C1CC1	0	0.00741025	0.00590863	0	0.00774594	0.00404767	0	0	0.0049635	0	0.00485834	0.0036002	0	0.00486922	0.00427205	0.00373401	0	0	0.0029408	0	0.0119791	0.00916263	0.00639766	0.00663608	0.00666018	0.00515509	0.00397056	0.00927197	0	0	0	0	0.00764671	0	0	0.00611965	0.0036955	0	0.00345355	0.0084425	0.00307916	0.00526415	0	0	0.00456476	0.0102888	0	0	0
*CCN	0.00649951	0.00901912	0.00525502	0.00908798	0.0072491	0.004828	0	0	0.00451944	0.00528347	0.00365033	0.00425648	0.0032028	0.00399052	0.00482289	0.00466288	0.00522535	0.00639212	0.00305661	0.0127303	0.00466108	0.00636415	0.00481793	0.00591932	0.00590515	0.00414379	0.00507016	0.00620678	0.00410882	0.00554773	0	0.00411339	0.00524912	0.00517775	0.00409946	0.00541664	0.00675782	0.00667287	0.00340085	0.00572329	0.00375216	0.00565412	0	0.00771559	0.00545509	0.00637239	0.00683172	0.00395841	0.00329102
*[C@H]1CC[C@H](*)CC1	0	0.0101466	0.00604507	0	0.0095985	0.00324726	0	0	0.00387842	0	0.00374749	0.00401176	0	0	0	0.00676765	0	0	0.00288168	0	0	0	0.00589217	0.00508993	0.00635426	0	0	0	0	0	0	0	0.00409405	0	0	0.00469855	0	0	0.0031611	0.0164871	0.00486387	0.00647321	0	0	0.00891936	0.00730655	0	0	0.00580335
*N(C)C	0.00827517	0.00848151	0.00541863	0.0055963	0.00597468	0.00505952	0	0	0.00490612	0.00555439	0.00337386	0.00450541	0.0027997	0.00480377	0.00404878	0.00415052	0.00505897	0	0.00446682	0	0.0102023	0.00620541	0.0053463	0.0067585	0.00634473	0.00393009	0.00475132	0.0066667	0.00333002	0.00342991	0	0.00464915	0.00495299	0.00683308	0.00404065	0.0054698	0.00617534	0.00553371	0.00363343	0.00541651	0.00409115	0.00559705	0	0	0.00524306	0.00559332	0.00525415	0.00338293	0.00453093
*OC(F)(F)F	0	0.00604013	0.00581651	0	0	0	0	0	0	0	0.00281936	0	0	0	0	0.00279218	0	0	0.00348493	0	0	0.00404163	0.0028765	0.00243014	0.00404946	0	0.0023775	0	0	0	0	0	0	0	0	0.00325154	0	0	0.00233341	0	0	0.00249242	0	0	0	0	0	0	0
*N(*)C	0.00642032	0.0079163	0.00532067	0.00548729	0.00585584	0.00504135	0	0	0.00493014	0.005542	0.00345688	0.00440445	0.00308558	0.00468808	0.00367641	0.00396895	0.00491535	0	0.00474116	0	0.0089713	0.00637735	0.00519039	0.00681742	0.00635273	0.00390223	0.00474305	0.00601511	0.00375927	0.00374208	0	0.00427043	0.00494152	0.00689147	0.00348189	0.00519612	0.00629374	0.00566799	0.0039941	0.00548943	0.00394428	0.00536762	0	0	0.0052672	0.00565023	0.00479518	0.0034203	0.00568577
*N1CCCC1	0	0.00909455	0.00580878	0	0.00431749	0.00658302	0	0	0.00436352	0	0.0030554	0.00486071	0	0.00447661	0.00729902	0.0028275	0	0	0.00573045	0	0	0.00293722	0.00577703	0.00629444	0.00686963	0.0030962	0.00366616	0.00896731	0	0.00343213	0	0	0.00623049	0	0	0.00553017	0	0	0.00351754	0.00546983	0.00417198	0.00619332	0	0	0.00465544	0.00696089	0.00439854	0	0
*C1(*)CC1	0	0.00717281	0.00524188	0	0.00760499	0.00487694	0	0	0.00444196	0	0	0.0035194	0	0	0.00427205	0.00276281	0	0	0.00257448	0	0	0.00959024	0.00539056	0.00458034	0.00622539	0.00491904	0	0	0	0	0	0	0.00748885	0	0	0	0.0036955	0	0.0042943	0.0222867	0.00222996	0.00482099	0	0	0.00376937	0.0103838	0	0	0
*CCC*	0.00720191	0.00885776	0.00586641	0.00792072	0.00832388	0.00409074	0	0	0.00527142	0.00595378	0.00428626	0.0050797	0.00307057	0.00457013	0.00637216	0.00520177	0.00327685	0.00428083	0.00335844	0.0126889	0.00426207	0.00513447	0.00582735	0.00538302	0.00588703	0.00424312	0.00549732	0.00526133	0.0031878	0.00567704	0	0.00356232	0.00633093	0.00884166	0.00635523	0.00585857	0.00933573	0.00774442	0.00397307	0.0109136	0.00429231	0.00586237	0.00249993	0	0.00745509	0.010054	0.00705212	0.00406176	0.00552597
*O[Si](C)(C)C(C)(C)C	0	0	0.00719693	0	0	0.00454529	0	0	0.0162508	0	0.00389429	0.00708038	0	0.00546929	0	0.00487356	0.00279932	0	0	0	0	0.0080415	0.00631656	0.00308098	0.00606904	0.00444412	0.00485907	0.00297696	0.0040929	0	0	0	0.00339066	0	0	0	0	0.00550039	0	0.00628779	0.00465694	0.00591531	0	0	0.00407513	0.00523093	0	0	0
*CCCC	0.00826751	0.00885832	0.00598521	0.00812017	0.00840389	0.00413003	0	0	0.00524908	0.00589026	0.00431381	0.00515787	0.00309107	0.00441064	0.0069097	0.00524547	0.00334684	0.00448669	0.00328244	0.0155245	0.00306065	0.0050928	0.00613284	0.00546693	0.00590845	0.00413952	0.00520068	0.0053273	0.00309012	0.00572218	0	0.00376988	0.0062108	0.00861531	0.00560732	0.00596081	0.0102418	0.00788346	0.00404698	0.0114511	0.00426662	0.00591533	0	0	0.00759753	0.0102583	0.00721442	0.00425561	0.00563727
*N*	0.00596923	0.00732414	0.00473269	0.00746822	0.00564329	0.00429814	0	0.00219399	0.00408832	0.00621283	0.00328273	0.00429591	0.00304011	0.00417287	0.00251929	0.00426277	0.00571066	0.00848532	0.00336732	0.0115145	0.00719056	0.0057559	0.00431542	0.00594061	0.0055665	0.00347694	0.00462575	0.00529855	0.0033379	0.00455045	0.00752755	0.00329624	0.00453181	0.00663174	0.00405631	0.00396484	0.00466877	0.00479061	0.00323402	0.00456578	0.00376269	0.00513322	0	0.00806948	0.00444643	0.00441827	0.00413633	0.00361131	0.00220121
*CCCC*	0.00847579	0.00888072	0.00584804	0.00903337	0.00876898	0.00379727	0	0	0.00513765	0.00615538	0.00415651	0.00546109	0.00309588	0.00460643	0.00723971	0.00543773	0.00327652	0.00456908	0.00295047	0.0167648	0.00252385	0.00469998	0.00577197	0.00489608	0.00560485	0.00436208	0.00563633	0.0052763	0.00242657	0.00566672	0	0.0036743	0.00592815	0.0101597	0	0.00582966	0.00919903	0.00733946	0.00392507	0.0111667	0.00421709	0.00580305	0	0	0.0073868	0.0104853	0.00656429	0.00443499	0.00528974
*N1CCCCC1	0.0069649	0.00784633	0.00506095	0	0.00770415	0.00593854	0	0	0.00576133	0.00414556	0.00368817	0.00375622	0.00294346	0.00343357	0.00588165	0.00437892	0.00633943	0	0.00492687	0	0.00288503	0.00819719	0.00677139	0.0063832	0.00667527	0.00352619	0.00541748	0	0.00304161	0	0	0.00406694	0.00832977	0	0	0.00739862	0.00878024	0.00707181	0.00346507	0.0083102	0.00553148	0.00619148	0	0	0.0079657	0.00729286	0.0047262	0.00304089	0
*C1CCNCC1	0.0069649	0.00744011	0.00548763	0	0.00840052	0.00608365	0	0	0.0056627	0.0046419	0.00400506	0.00249605	0.00294346	0.00343357	0.00597817	0.00390818	0	0	0.00486704	0	0.00288503	0.00752339	0.00573635	0.00584649	0.00627613	0.00352619	0.00542458	0	0.00510712	0	0	0	0.00421369	0	0	0.00586858	0.00878024	0.00555972	0.00401401	0.00934756	0.0047787	0.00598432	0	0	0.0103292	0.00872733	0.00683478	0.00304089	0
*C1CCCCC1	0.0061009	0.00977926	0.0063246	0	0.00949218	0.00310184	0	0	0.00666144	0.00572824	0.00453492	0.00681445	0	0.00547853	0.00484074	0.00612523	0.00312391	0	0.00278097	0	0	0.00437201	0.00706808	0.00540934	0.00584276	0.00452598	0	0	0	0	0	0	0.00550307	0	0	0.00580315	0	0.0138502	0.0031611	0.0149777	0.00437812	0.00642682	0	0	0.00940609	0.0114898	0	0.00487731	0.00580335
*N(*)*	0.00598306	0.00679455	0.00476535	0.0049828	0.00546538	0.00459303	0	0	0.00384582	0.00564727	0.00311542	0.00439317	0.00286553	0.00406	0.00204646	0.00376859	0.00570952	0.00597981	0.00401811	0	0.00738303	0.00589377	0.00438168	0.00629704	0.00581571	0.00327666	0.00436135	0.00548413	0.00357237	0.0042282	0	0.00254671	0.00423587	0.00800646	0.00314255	0.0038118	0.00465142	0.00496138	0.00253905	0.00471879	0.0036678	0.00515631	0	0	0.00457659	0.00423128	0.00323928	0.00316624	0.00235267
*CC=C	0.00747832	0.00676212	0.00513527	0	0.00696801	0.00350111	0	0	0.0056947	0.00626525	0.00621303	0.00490607	0.00558347	0.00961997	0.00696751	0.00465722	0.00288716	0	0.00587439	0.0106696	0	0.00474785	0.00346717	0.00388972	0.00503263	0.00273549	0.00613952	0.00494386	0	0	0	0	0.00703523	0.0116597	0	0.0034765	0.0115519	0.0108751	0	0.00879398	0.00281558	0.00514709	0	0	0.00459168	0.00867251	0.0052344	0	0
*N1CCC(*)CC1	0.0069649	0.00744011	0.00522997	0	0.00770682	0.00537612	0	0	0.00623745	0.0046419	0.00379086	0.00249605	0.00294346	0.00343357	0.00513805	0.00429849	0	0	0.00449347	0	0.00288503	0.00722999	0.00573635	0.00643341	0.00690987	0.00352619	0.00542458	0	0.00337939	0	0	0	0.00421369	0	0	0.00586858	0.00878024	0.00555972	0.00401401	0.0103536	0.0047787	0.00581028	0	0	0.0103292	0.00872733	0.00466666	0.00304089	0
*N1CCOCC1	0	0.00714917	0.00526543	0	0.00334984	0.00814637	0	0	0.00330346	0	0.00274921	0.00456592	0	0	0	0.00357455	0	0	0.00684517	0	0	0	0.00557757	0.00684819	0.00701966	0.00466752	0	0	0	0	0	0	0.00508178	0.00731984	0	0.00641426	0	0	0	0.00643082	0.00474461	0.00588225	0	0	0	0.00601676	0.00477762	0	0
*CC(F)(F)F	0	0.00557541	0.00472701	0.00942245	0.00401367	0.00265961	0	0	0.00385271	0	0.00385661	0.00346292	0	0	0	0.00421147	0	0	0.00213537	0	0	0.00282425	0.00411489	0.0055387	0.00390239	0.00256547	0.00458915	0	0	0	0	0	0.00353496	0	0.0106999	0	0.00534688	0.00837817	0.00334477	0	0.00414959	0.00353332	0	0	0.00750108	0.00521351	0	0.00283843	0
*C(F)(F)F	0.00313877	0.0056942	0.00493552	0.00656214	0.00386725	0.00408833	0	0	0.00444565	0	0.00360145	0.00383347	0.0036766	0	0.00390726	0.00363281	0	0	0.0021269	0.00305334	0	0.00353309	0.00397794	0.00375962	0.00361261	0.00289682	0.00353292	0	0.00311381	0.00495609	0	0	0.00531215	0	0.00904439	0.0038307	0.00538345	0.00749727	0.00392248	0.00523935	0.00379665	0.00326235	0	0	0.00421097	0.00424278	0.00714709	0.00275973	0
*CC[Si](C)(C)C	0	0	0.00533719	0	0	0.00482014	0	0	0.00509731	0	0.00340529	0	0	0	0	0.00369244	0	0	0.00384965	0	0	0	0.00598832	0.00583912	0.00320516	0.00365322	0	0.00459098	0	0	0	0	0	0	0	0	0	0	0	0	0.00397046	0	0	0	0.00864804	0.00579246	0	0	0
*C1CCOCC1	0.00240415	0.00596016	0.00682494	0	0	0.00159476	0	0	0.00516906	0	0	0	0	0	0	0.00379384	0	0	0	0	0	0	0.00468328	0.00507462	0.00584943	0.0054246	0	0	0	0	0	0	0.00677843	0	0	0	0	0	0	0	0.00269722	0.00544587	0	0	0.00490148	0.00593675	0	0	0
*C1CCCC1	0	0.00778084	0.00525765	0	0.00461257	0.00280319	0	0	0.00346501	0	0.00594095	0.00353737	0	0	0.00610525	0.00549931	0.00374697	0	0	0	0	0.00476338	0.00630631	0.00640717	0.00629373	0	0.00409326	0.00559694	0	0	0	0	0.00860022	0.00350451	0	0.00628077	0	0.00498174	0	0.0121574	0.00230894	0.00579581	0	0	0	0.0114701	0	0	0
*N1CC(*)C1	0	0	0	0	0	0.00232746	0	0	0.00634842	0	0	0.00580945	0	0	0	0.00845195	0	0	0	0	0	0	0	0.00893595	0.00510206	0	0.00374598	0	0	0	0	0	0.00334303	0	0	0.00379084	0	0.00618708	0	0.00352507	0.00444441	0.00686763	0	0	0	0.0102722	0.0057368	0	0
[truncated: 163 more columns]
